# Supplementary material for: Expression quantitative trait loci influence DNA damage-induced apoptosis in cancer
Source: BMC Genomics. 2024 Dec 2;25:1168. doi: 10.1186/s12864-024-11068-6 (PMC11613471; doi:10.1186/s12864-024-11068-6)
Supplement: Supplementary file 1 — Additional file 1: Master file for Tables S1-S12. (Excel https://www.microsoft.com/de-de/microsoft-365/excel?market=de). [file 12864_2024_11068_MOESM1_ESM.xlsx]

## Sheet: Table S1
Tab S1 Number of differentially expressed genes for different concentrations and time points.
BPDE - benzo(a)pyrene-7,8-diol-9,10-epoxide, HC - 4-hydroxycyclophosphamide, MMS - Methyl-methanesulfonate, TBOOH - tert-butyl-hydroperoxide
Stimulus	Number of Samples	Concentration [µM]	Time [h]	Number DEG
BPDE	3	1	6	185
BPDE	3	3	6	1335
BPDE	3	5	6	1535
BPDE	6	5	6	1285
BPDE	2	5	1.5	9
HC	3	50	6	821
HC	3	200	6	1428
HC	3	500	6	2732
HC	6	500	6	2933
HC	2	500	1.5	426
MMS	3	100	6	479
MMS	3	550	6	1253
MMS	3	1000	6	1393
MMS	6	1000	6	1605
MMS	2	550	1.5	253
TBOOH	3	100	6	3
TBOOH	3	250	6	609
TBOOH	3	500	6	1421
TBOOH	6	500	6	1609
TBOOH	2	500	1.5	107

## Sheet: Table S2
Tab S2 Significantly differentially expressed genes (adj. p < 0.05 and abs(logFC) > 1.5). Multiple testing correction was performed using the Benjamini-Hochberg method.
BPDE - benzo(a)pyrene-7,8-diol-9,10-epoxide, HC - 4-hydroxycyclophosphamide, MMS - Methyl-methanesulfonate, TBOOH - tert-butyl-hydroperoxide, UVC - ultraviolet radiation
gene_id	gene_name	stimulus	logFC	adj. P
ENSG00000000419	DPM1	UVC	-1.77884	1.38e-08
ENSG00000000457	SCYL3	TBOOH	-2.48599	1.82e-18
ENSG00000000457	SCYL3	UVC	-1.6544	2.5e-09
ENSG00000001084	GCLC	BPDE	-1.57933	8.69e-10
ENSG00000001084	GCLC	MMS	-3.05652	7.37e-27
ENSG00000001084	GCLC	UVC	-2.71576	2.22e-20
ENSG00000001084	GCLC	TBOOH	-3.00728	2.12e-24
ENSG00000001167	NFYA	UVC	-1.79566	9.23e-09
ENSG00000001497	LAS1L	TBOOH	-1.60567	8.92e-12
ENSG00000001561	ENPP4	TBOOH	-1.79268	3.93e-08
ENSG00000002834	LASP1	BPDE	-1.68531	1.36e-44
ENSG00000002834	LASP1	UVC	-1.98479	1.41e-53
ENSG00000002834	LASP1	MMS	-2.32394	2.74e-62
ENSG00000002834	LASP1	TBOOH	-1.98112	5.46e-65
ENSG00000002919	SNX11	TBOOH	-2.04202	8.91e-10
ENSG00000002919	SNX11	BPDE	-1.52076	5.96e-06
ENSG00000002919	SNX11	UVC	-1.90921	1.09e-08
ENSG00000002919	SNX11	MMS	-1.73192	1.59e-07
ENSG00000003056	M6PR	MMS	-1.65625	1.47e-16
ENSG00000003056	M6PR	TBOOH	-1.87044	1.04e-17
ENSG00000003393	ALS2	MMS	-2.68247	1.66e-20
ENSG00000003393	ALS2	HC	-1.81464	5.28e-08
ENSG00000003393	ALS2	TBOOH	-2.52808	5.71e-16
ENSG00000003393	ALS2	UVC	-2.28201	8.6e-13
ENSG00000003393	ALS2	BPDE	-2.2487	3.38e-13
ENSG00000003400	CASP1	BPDE	-1.92582	3.74e-13
ENSG00000003400	CASP1	UVC	-2.30583	1.12e-15
ENSG00000003400	CASP1	TBOOH	-2.90509	2.72e-23
ENSG00000003400	CASP1	MMS	-2.88082	6.2e-24
ENSG00000003509	NDUFAF7	UVC	-1.57015	1.37e-06
ENSG00000004139	SARM1	MMS	-1.90162	1.21e-08
ENSG00000004139	SARM1	TBOOH	-1.9666	5.66e-09
ENSG00000004139	SARM1	BPDE	-1.61094	1.75e-06
ENSG00000004142	POLDIP2	MMS	-2.02459	1.8e-12
ENSG00000004142	POLDIP2	UVC	-1.98709	6.14e-11
ENSG00000004142	POLDIP2	TBOOH	-2.39228	1.61e-15
ENSG00000004399	PLXND1	UVC	-2.00054	3.43e-12
ENSG00000004455	AK2	TBOOH	-1.82016	5.22e-15
ENSG00000004478	FKBP4	MMS	-2.05223	3.65e-17
ENSG00000004478	FKBP4	TBOOH	-3.29852	5.76e-35
ENSG00000004478	FKBP4	HC	-1.61682	1.83e-14
ENSG00000004478	FKBP4	UVC	-1.67152	6.92e-14
ENSG00000004487	KDM1A	BPDE	-1.69737	3.65e-08
ENSG00000004534	RBM6	TBOOH	1.64878	2.17e-70
ENSG00000004766	VPS5	BPDE	-1.96734	3.86e-10
ENSG00000004779	NDUFAB1	UVC	-1.52101	5.46e-18
ENSG00000004864	SLC25A13	HC	-1.53436	5e-06
ENSG00000004866	ST7	UVC	-2.13011	2.9e-11
ENSG00000004866	ST7	MMS	-2.35254	6.7e-15
ENSG00000004866	ST7	HC	-2.00145	1.43e-09
ENSG00000004866	ST7	TBOOH	-2.92773	5.91e-22
ENSG00000004866	ST7	BPDE	-2.44465	3.77e-15
ENSG00000004897	CDC27	MMS	-1.88836	1.48e-22
ENSG00000004897	CDC27	BPDE	-2.15162	1.74e-28
ENSG00000004897	CDC27	TBOOH	-1.62457	2.16e-22
ENSG00000004897	CDC27	UVC	-1.66283	1.23e-19
ENSG00000004961	HCCS	TBOOH	-2.37733	4.65e-14
ENSG00000004975	DVL2	TBOOH	-2.00001	2.97e-19
ENSG00000004975	DVL2	MMS	-1.72768	3.86e-17
ENSG00000004975	DVL2	UVC	-1.7199	6.8e-15
ENSG00000005007	UPF1	UVC	-1.78418	1.17e-34
ENSG00000005022	SLC25A5	TBOOH	-1.63921	2.34e-19
ENSG00000005100	DHX33	BPDE	-1.68858	5.03e-08
ENSG00000005100	DHX33	UVC	-2.25005	2.47e-12
ENSG00000005100	DHX33	MMS	-1.7946	9.02e-09
ENSG00000005194	CIAPIN1	MMS	-2.29433	5.62e-15
ENSG00000005194	CIAPIN1	TBOOH	-3.31757	4.46e-27
ENSG00000005194	CIAPIN1	UVC	-2.02359	2e-11
ENSG00000005339	CREBBP	BPDE	-1.66847	8.98e-62
ENSG00000005448	WDR54	HC	1.84554	2.29e-10
ENSG00000005812	FBXL3	UVC	-1.57825	1.67e-09
ENSG00000005882	PDK2	MMS	-2.13547	3.48e-11
ENSG00000005882	PDK2	UVC	-1.79258	9.44e-08
ENSG00000005882	PDK2	TBOOH	-2.31642	1.88e-12
ENSG00000005889	ZFX	BPDE	-2.7916	1.23e-36
ENSG00000005889	ZFX	MMS	-2.60468	2.47e-31
ENSG00000005889	ZFX	TBOOH	-2.16661	1.75e-23
ENSG00000005889	ZFX	UVC	-2.37246	1.79e-27
ENSG00000005893	LAMP2	TBOOH	-1.54229	1.14e-13
ENSG00000006007	GDE1	MMS	-2.18607	1.69e-29
ENSG00000006007	GDE1	TBOOH	-2.39124	1.32e-30
ENSG00000006062	MAP3K14	MMS	-2.06014	9e-11
ENSG00000006062	MAP3K14	TBOOH	-2.2718	3.81e-12
ENSG00000006062	MAP3K14	BPDE	-3.17634	1.2e-22
ENSG00000006062	MAP3K14	UVC	-3.02191	9.12e-20
ENSG00000006194	ZNF263	TBOOH	-3.21482	5.97e-33
ENSG00000006194	ZNF263	MMS	-3.16137	1.58e-34
ENSG00000006194	ZNF263	UVC	-3.03316	1.59e-29
ENSG00000006432	MAP3K9	HC	-1.61531	2.12e-06
ENSG00000006432	MAP3K9	BPDE	-2.50276	4.19e-16
ENSG00000006432	MAP3K9	TBOOH	-2.30219	1.69e-13
ENSG00000006432	MAP3K9	UVC	-2.2179	1.66e-12
ENSG00000006530	AGK	UVC	-2.43152	3.74e-15
ENSG00000006530	AGK	TBOOH	-2.44542	1.8e-15
ENSG00000006530	AGK	BPDE	-1.94011	3.89e-10
ENSG00000006530	AGK	MMS	-2.08915	7.09e-12
ENSG00000006555	TTC22	TBOOH	-2.59271	4.29e-16
ENSG00000006555	TTC22	MMS	-2.73025	4.21e-20
ENSG00000006555	TTC22	BPDE	-2.02245	5.46e-10
ENSG00000006555	TTC22	HC	-1.58403	5.76e-06
ENSG00000006555	TTC22	UVC	-2.799	7.13e-19
ENSG00000006576	PHTF2	BPDE	-2.38737	8.55e-14
ENSG00000006576	PHTF2	MMS	-1.68052	1.69e-07
ENSG00000006576	PHTF2	TBOOH	-1.96307	1.59e-09
ENSG00000006638	TBXA2R	TBOOH	-2.22849	1.76e-12
ENSG00000006652	IFRD1	UVC	-1.58708	1.91e-07
ENSG00000006652	IFRD1	TBOOH	-1.58467	1.42e-07
ENSG00000006695	COX1	MMS	-3.06783	1.97e-23
ENSG00000006695	COX1	TBOOH	-3.67244	1.88e-31
ENSG00000006695	COX1	UVC	-3.57825	8.54e-29
ENSG00000006695	COX1	BPDE	-4.5673	4.42e-50
ENSG00000006712	PAF1	TBOOH	-1.64476	8.46e-12
ENSG00000006831	ADIPOR2	MMS	-3.17412	8.24e-44
ENSG00000006831	ADIPOR2	TBOOH	-3.27848	5.66e-42
ENSG00000006831	ADIPOR2	UVC	-2.77629	9.85e-35
ENSG00000006831	ADIPOR2	BPDE	-1.89673	6.16e-23
ENSG00000007047	MARK4	UVC	-3.41804	6.08e-29
ENSG00000007047	MARK4	MMS	-3.05163	9.16e-26
ENSG00000007047	MARK4	TBOOH	-3.40752	5.05e-29
ENSG00000007047	MARK4	BPDE	-2.42438	1.06e-17
ENSG00000007129	CEACAM21	TBOOH	-1.61221	3.11e-06
ENSG00000007129	CEACAM21	UVC	-1.90698	9.1e-09
ENSG00000007202	KIAA1	UVC	-1.77908	1.37e-11
ENSG00000007202	KIAA1	MMS	-1.86578	3.33e-13
ENSG00000007376	RPUSD1	MMS	-1.50517	6.4e-06
ENSG00000007376	RPUSD1	UVC	-1.73737	3.45e-07
ENSG00000007376	RPUSD1	TBOOH	-1.73802	4.08e-07
ENSG00000007520	TSR3	TBOOH	-1.79169	2.02e-13
ENSG00000007520	TSR3	MMS	-1.93349	2.31e-15
ENSG00000007545	CRAMP1	HC	-1.60937	1.72e-06
ENSG00000007545	CRAMP1	BPDE	-2.27803	6.14e-13
ENSG00000007545	CRAMP1	TBOOH	-2.05189	1.64e-10
ENSG00000007545	CRAMP1	UVC	-2.48429	9.79e-15
ENSG00000007545	CRAMP1	MMS	-2.1471	1.01e-11
ENSG00000007923	DNAJC11	UVC	-1.99316	8.42e-10
ENSG00000007923	DNAJC11	BPDE	-1.7698	3.16e-08
ENSG00000008083	JARID2	UVC	-1.6138	1.94e-23
ENSG00000008083	JARID2	BPDE	-3.58869	2.75e-58
ENSG00000008086	CDKL5	UVC	-1.58871	1.27e-06
ENSG00000008130	NADK	UVC	-2.2167	7.66e-11
ENSG00000008130	NADK	MMS	-2.3833	3.74e-13
ENSG00000008130	NADK	TBOOH	-2.23909	2.37e-11
ENSG00000008256	CYTH3	TBOOH	-1.94957	9.19e-11
ENSG00000008256	CYTH3	MMS	-3.09353	1.31e-23
ENSG00000008256	CYTH3	UVC	-3.48171	6.38e-28
ENSG00000008256	CYTH3	BPDE	-2.85298	1.04e-20
ENSG00000008282	SYPL1	MMS	-1.82706	3.68e-16
ENSG00000008282	SYPL1	UVC	-1.84985	6.11e-15
ENSG00000008282	SYPL1	TBOOH	-2.57501	8.21e-25
ENSG00000008283	CYB561	MMS	-1.54873	1.49e-06
ENSG00000008294	SPAG9	BPDE	-2.42575	6.58e-28
ENSG00000008311	AASS	TBOOH	-1.54906	2.66e-06
ENSG00000008311	AASS	BPDE	-1.93904	2.49e-09
ENSG00000008311	AASS	MMS	-1.75073	7.55e-08
ENSG00000008311	AASS	UVC	-1.51831	7.13e-06
ENSG00000008311	AASS	HC	-2.0738	1.18e-09
ENSG00000008405	CRY1	TBOOH	-1.8578	7.59e-11
ENSG00000008513	ST3GAL1	UVC	-2.19385	3.12e-40
ENSG00000008513	ST3GAL1	MMS	-2.16685	2.07e-45
ENSG00000008513	ST3GAL1	TBOOH	-1.62056	4.73e-36
ENSG00000008513	ST3GAL1	BPDE	-2.06659	2.97e-45
ENSG00000008517	IL32	TBOOH	-1.71686	1.41e-10
ENSG00000008710	PKD1	MMS	-1.53483	2.51e-07
ENSG00000008710	PKD1	UVC	-1.90672	3.41e-10
ENSG00000008838	MED24	UVC	-2.02158	4.08e-12
ENSG00000008838	MED24	MMS	-1.82103	3.11e-11
ENSG00000008869	HEATR5B	TBOOH	-3.10336	1.05e-37
ENSG00000008869	HEATR5B	HC	-1.6643	5.03e-18
ENSG00000008869	HEATR5B	MMS	-2.24358	1.89e-24
ENSG00000008869	HEATR5B	UVC	-1.85486	3.43e-18
ENSG00000008869	HEATR5B	BPDE	-2.01363	6.57e-24
ENSG00000009413	REV3L	BPDE	-2.19318	5.22e-20
ENSG00000009694	TENM1	TBOOH	-2.0717	1.13e-11
ENSG00000009844	VTA1	TBOOH	-2.32637	2.48e-18
ENSG00000009844	VTA1	BPDE	-1.6308	3.15e-11
ENSG00000009844	VTA1	UVC	-2.19937	1.83e-16
ENSG00000009844	VTA1	MMS	-2.0733	2.8e-15
ENSG00000010017	RANBP9	MMS	-2.13317	3.43e-24
ENSG00000010017	RANBP9	TBOOH	-2.06814	2.23e-20
ENSG00000010017	RANBP9	BPDE	-1.53988	1.71e-15
ENSG00000010017	RANBP9	UVC	-2.22365	1.87e-22
ENSG00000010165	METTL13	BPDE	-3.00162	2.23e-25
ENSG00000010165	METTL13	MMS	-3.44551	2.35e-32
ENSG00000010165	METTL13	UVC	-3.71722	3.61e-35
ENSG00000010165	METTL13	TBOOH	-2.82644	1.55e-22
ENSG00000010219	DYRK4	HC	1.57388	2.52e-07
ENSG00000010270	STARD3NL	MMS	-1.768	1.05e-09
ENSG00000010270	STARD3NL	UVC	-2.01455	1.99e-11
ENSG00000010270	STARD3NL	TBOOH	-1.50156	9.44e-07
ENSG00000010292	NCAPD2	TBOOH	-1.55313	3.48e-16
ENSG00000010539	ZNF2	BPDE	-1.82452	2.96e-12
ENSG00000010539	ZNF2	TBOOH	-2.51491	8.62e-19
ENSG00000010539	ZNF2	MMS	-3.34154	4.45e-31
ENSG00000010539	ZNF2	UVC	-3.07161	3.31e-26
ENSG00000010539	ZNF2	HC	-1.67007	9.22e-11
ENSG00000010803	SCMH1	UVC	-2.79712	1.01e-19
ENSG00000010803	SCMH1	BPDE	-2.35169	1.94e-14
ENSG00000010803	SCMH1	HC	-2.16438	5.59e-12
ENSG00000010803	SCMH1	TBOOH	-2.81933	1.31e-20
ENSG00000010803	SCMH1	MMS	-2.60863	1.01e-18
ENSG00000010818	HIVEP2	BPDE	-3.60856	2.47e-62
ENSG00000010818	HIVEP2	UVC	-3.15921	4.19e-51
ENSG00000010818	HIVEP2	TBOOH	-2.653	2.31e-44
ENSG00000010818	HIVEP2	MMS	-2.62936	2.99e-45
ENSG00000011007	ELOA	UVC	-2.64451	3.15e-23
ENSG00000011007	ELOA	TBOOH	-3.10901	1.17e-28
ENSG00000011007	ELOA	MMS	-2.43969	8.03e-22
ENSG00000011021	CLCN6	TBOOH	-1.56056	5.06e-07
ENSG00000011021	CLCN6	BPDE	-1.54946	3.12e-07
ENSG00000011114	BTBD7	UVC	-2.45095	2.27e-26
ENSG00000011114	BTBD7	TBOOH	-2.4449	1.08e-25
ENSG00000011114	BTBD7	BPDE	-3.19742	1.24e-37
ENSG00000011114	BTBD7	MMS	-2.57644	1.02e-29
ENSG00000011132	APBA3	UVC	-1.80596	1.34e-09
ENSG00000011198	ABHD5	TBOOH	-1.52685	2.7e-06
ENSG00000011258	MBTD1	UVC	-1.63324	7.99e-07
ENSG00000011258	MBTD1	BPDE	-1.72488	9.03e-08
ENSG00000011376	LARS2	MMS	-3.05426	5.09e-22
ENSG00000011376	LARS2	TBOOH	-3.10554	2.09e-21
ENSG00000011376	LARS2	UVC	-3.22464	6.76e-23
ENSG00000011376	LARS2	BPDE	-4.0569	6.29e-39
ENSG00000011451	WIZ	BPDE	-2.54791	1.11e-19
ENSG00000011451	WIZ	MMS	-2.8913	1.71e-24
ENSG00000011451	WIZ	UVC	-3.32406	3.56e-29
ENSG00000011451	WIZ	HC	-1.58627	1.81e-09
ENSG00000011451	WIZ	TBOOH	-2.96081	2.1e-24
ENSG00000011485	PPP5C	UVC	-2.24491	6.65e-12
ENSG00000011485	PPP5C	BPDE	-2.21716	1.78e-12
ENSG00000011485	PPP5C	TBOOH	-1.70766	1.28e-07
ENSG00000011566	MAP4K3	UVC	-1.82286	4.14e-08
ENSG00000011566	MAP4K3	MMS	-1.5494	2.05e-06
ENSG00000011566	MAP4K3	BPDE	-2.53959	1.12e-15
ENSG00000011566	MAP4K3	HC	-1.71338	7.47e-07
ENSG00000011600	TYROBP	TBOOH	-2.42429	1.97e-14
ENSG00000012211	PRICKLE3	BPDE	-2.21657	4.27e-11
ENSG00000012211	PRICKLE3	HC	-2.16557	1.58e-09
ENSG00000012211	PRICKLE3	UVC	-2.89307	3.95e-18
ENSG00000012211	PRICKLE3	MMS	-2.48653	2.26e-14
ENSG00000012211	PRICKLE3	TBOOH	-3.13809	2.68e-22
ENSG00000012232	EXTL3	TBOOH	-3.00327	5.05e-21
ENSG00000012232	EXTL3	BPDE	-2.8297	3.43e-18
ENSG00000012232	EXTL3	MMS	-3.15936	5.82e-24
ENSG00000012232	EXTL3	UVC	-3.39004	8.19e-26
ENSG00000012822	CALCOCO1	TBOOH	-1.62308	6.83e-09
ENSG00000012822	CALCOCO1	UVC	-1.67969	7.51e-09
ENSG00000012822	CALCOCO1	HC	-1.95981	2.77e-12
ENSG00000012963	UBR7	TBOOH	-2.37271	1.09e-16
ENSG00000012963	UBR7	MMS	-1.65409	9.04e-11
ENSG00000012983	MAP4K5	TBOOH	-1.89959	1.84e-13
ENSG00000013275	PSMC4	TBOOH	-1.57758	5.15e-17
ENSG00000013288	MAN2B2	UVC	-1.88149	6.98e-11
ENSG00000013288	MAN2B2	TBOOH	-2.00001	9.44e-12
ENSG00000013288	MAN2B2	MMS	-1.81564	5.24e-11
ENSG00000013375	PGM3	UVC	-2.30064	2.92e-13
ENSG00000013375	PGM3	TBOOH	-2.68445	1.16e-17
ENSG00000013375	PGM3	HC	-2.06734	6.7e-11
ENSG00000013375	PGM3	MMS	-2.93798	8.68e-22
ENSG00000013503	POLR3B	MMS	-1.64741	2.2e-07
ENSG00000013503	POLR3B	BPDE	-2.19097	4.27e-12
ENSG00000013503	POLR3B	UVC	-2.20276	3.55e-12
ENSG00000013523	ANGEL1	UVC	-2.41032	9.95e-15
ENSG00000013523	ANGEL1	TBOOH	-3.19428	1.38e-25
ENSG00000013523	ANGEL1	MMS	-2.5514	1.93e-17
ENSG00000013561	RNF14	MMS	-2.02011	2.65e-13
ENSG00000013583	HEBP1	TBOOH	-1.65312	6.71e-07
ENSG00000014138	POLA2	MMS	-1.57667	6.52e-07
ENSG00000014164	ZC3H3	TBOOH	-2.03344	1.8e-10
ENSG00000014164	ZC3H3	BPDE	-2.48535	2.58e-15
ENSG00000014164	ZC3H3	UVC	-2.56774	2.11e-16
ENSG00000014216	CAPN1	TBOOH	-2.18814	3.52e-15
ENSG00000014216	CAPN1	UVC	-2.30708	5.94e-16
ENSG00000014216	CAPN1	MMS	-1.91165	1.03e-12
ENSG00000014641	MDH1	HC	1.87748	7.41e-36
ENSG00000014824	SLC3A9	MMS	-1.79433	2.85e-08
ENSG00000014824	SLC3A9	UVC	-1.92894	7.71e-09
ENSG00000014824	SLC3A9	TBOOH	-1.55868	1.95e-06
ENSG00000014919	COX15	TBOOH	-2.10607	2.26e-11
ENSG00000015475	BID	MMS	-2.18821	1e-17
ENSG00000015475	BID	UVC	-2.36072	4.5e-18
ENSG00000015475	BID	BPDE	-1.99867	1.62e-15
ENSG00000015475	BID	TBOOH	-2.49956	8.82e-22
ENSG00000015532	XYLT2	UVC	-2.45851	2.93e-18
ENSG00000015532	XYLT2	HC	-1.59507	1.01e-09
ENSG00000015532	XYLT2	TBOOH	-2.02965	1.47e-13
ENSG00000015532	XYLT2	MMS	-2.63059	2.6e-21
ENSG00000017260	ATP2C1	TBOOH	-2.20012	5.29e-15
ENSG00000017260	ATP2C1	MMS	-2.23661	1.41e-16
ENSG00000017260	ATP2C1	UVC	-2.28787	2.53e-16
ENSG00000018189	RUFY3	BPDE	-1.51295	1.7e-09
ENSG00000018510	AGPS	MMS	-2.3019	2.8e-13
ENSG00000018510	AGPS	UVC	-1.7917	4.22e-08
ENSG00000018510	AGPS	TBOOH	-2.42574	4.88e-14
ENSG00000018510	AGPS	BPDE	-2.48052	5.36e-15
ENSG00000018699	TTC27	UVC	-1.77345	2.11e-08
ENSG00000018699	TTC27	BPDE	-2.59774	1.08e-17
ENSG00000019485	PRDM11	UVC	-3.20463	9.73e-24
ENSG00000019485	PRDM11	HC	-1.97367	1.15e-08
ENSG00000019485	PRDM11	MMS	-3.43183	5.27e-30
ENSG00000019485	PRDM11	TBOOH	-3.52287	4.96e-30
ENSG00000019485	PRDM11	BPDE	-3.68793	1.62e-33
ENSG00000019995	ZRANB1	MMS	-1.99	2.51e-24
ENSG00000019995	ZRANB1	UVC	-1.98767	2.69e-24
ENSG00000019995	ZRANB1	BPDE	-1.86206	3.96e-23
ENSG00000020129	NCDN	UVC	-2.12344	1.48e-14
ENSG00000020129	NCDN	HC	-1.9195	2.6e-13
ENSG00000020129	NCDN	MMS	-3.67729	1.85e-36
ENSG00000020129	NCDN	TBOOH	-3.46024	1.35e-31
ENSG00000020256	ZFP64	BPDE	-2.88179	6.93e-20
ENSG00000020256	ZFP64	UVC	-2.87391	1.51e-19
ENSG00000020256	ZFP64	MMS	-1.8366	1.22e-08
ENSG00000020256	ZFP64	TBOOH	-2.19675	5.92e-12
ENSG00000020426	MNAT1	TBOOH	1.52698	7.68e-06
ENSG00000021574	SPAST	UVC	-3.52979	6.95e-31
ENSG00000021574	SPAST	MMS	-2.72824	5.82e-20
ENSG00000021574	SPAST	BPDE	-3.35982	4.82e-29
ENSG00000021574	SPAST	TBOOH	-2.54392	1.63e-17
ENSG00000021762	OSBPL5	TBOOH	-2.15316	3.37e-10
ENSG00000021762	OSBPL5	BPDE	-1.95639	5.81e-09
ENSG00000021762	OSBPL5	UVC	-1.57508	4e-06
ENSG00000021776	AQR	BPDE	-2.2035	2.77e-32
ENSG00000022556	NLRP2	HC	-1.50683	1.41e-05
ENSG00000022567	SLC45A4	UVC	-2.37241	3.34e-13
ENSG00000022567	SLC45A4	MMS	-2.18142	4.02e-12
ENSG00000022567	SLC45A4	TBOOH	-2.36115	2.22e-13
ENSG00000022567	SLC45A4	BPDE	-2.92663	5.63e-21
ENSG00000022840	RNF1	TBOOH	-1.68641	6.13e-36
ENSG00000022976	ZNF839	UVC	-1.97119	1.32e-12
ENSG00000022976	ZNF839	HC	-2.15663	7.43e-15
ENSG00000023228	NDUFS1	UVC	-1.70967	1.59e-16
ENSG00000023228	NDUFS1	TBOOH	-1.5173	1.75e-15
ENSG00000023330	ALAS1	MMS	-1.61361	3.75e-08
ENSG00000023330	ALAS1	UVC	-1.59075	7.41e-08
ENSG00000023330	ALAS1	TBOOH	-2.12464	2.67e-12
ENSG00000023572	GLRX2	HC	1.54361	5.6e-06
ENSG00000023697	DERA	UVC	-1.94796	1.52e-12
ENSG00000023697	DERA	TBOOH	-1.87679	1.34e-11
ENSG00000023734	STRAP	TBOOH	-2.04931	8.87e-17
ENSG00000023892	DEF6	UVC	-1.51386	1.43e-12
ENSG00000023909	GCLM	HC	-2.02911	1.77e-27
ENSG00000023909	GCLM	MMS	-4.17127	1.23e-61
ENSG00000023909	GCLM	TBOOH	-3.56556	1.89e-45
ENSG00000023909	GCLM	UVC	-2.54343	7.09e-33
ENSG00000023909	GCLM	BPDE	-1.87903	1.55e-20
ENSG00000024048	UBR2	BPDE	-1.78282	3.16e-16
ENSG00000025156	HSF2	UVC	-1.92178	1.12e-24
ENSG00000025156	HSF2	TBOOH	-2.29397	5.92e-31
ENSG00000025293	PHF2	BPDE	-1.72151	1.29e-23
ENSG00000025772	TOMM34	TBOOH	-3.61456	9.69e-36
ENSG00000025772	TOMM34	MMS	-2.64015	7.37e-22
ENSG00000025772	TOMM34	HC	-2.65258	5.36e-22
ENSG00000025772	TOMM34	UVC	-2.90264	1.07e-24
ENSG00000026025	VIM	HC	1.80365	9.8e-30
ENSG00000026103	FAS	UVC	-1.77296	2.61e-09
ENSG00000026751	SLAMF7	MMS	-1.86937	4.41e-37
ENSG00000026751	SLAMF7	TBOOH	-1.97099	1.79e-31
ENSG00000027001	MIPEP	MMS	-1.72681	1.88e-09
ENSG00000027001	MIPEP	UVC	-2.07676	1.3e-12
ENSG00000027075	PRKCH	TBOOH	-2.03352	5.36e-72
ENSG00000027075	PRKCH	MMS	-2.09204	1.59e-72
ENSG00000027075	PRKCH	UVC	-2.26011	1.19e-74
ENSG00000027075	PRKCH	BPDE	-1.84754	7.44e-107
ENSG00000027697	IFNGR1	TBOOH	-2.45776	3.92e-16
ENSG00000027697	IFNGR1	MMS	-1.67497	3.81e-09
ENSG00000027697	IFNGR1	UVC	-2.2392	2.95e-14
ENSG00000027847	B4GALT7	BPDE	-2.31332	2.95e-12
ENSG00000027847	B4GALT7	MMS	-2.70328	2.11e-16
ENSG00000027847	B4GALT7	TBOOH	-1.93104	7.29e-09
ENSG00000027847	B4GALT7	UVC	-2.9065	5.48e-18
ENSG00000028137	TNFRSF1B	MMS	-2.68921	1.29e-33
ENSG00000028137	TNFRSF1B	UVC	-2.38793	4.04e-29
ENSG00000028203	VEZT	BPDE	-2.02062	9.06e-13
ENSG00000028203	VEZT	UVC	-1.67172	8.03e-09
ENSG00000028839	TBPL1	UVC	-1.79602	2.33e-08
ENSG00000028839	TBPL1	TBOOH	-1.83193	8.2e-09
ENSG00000029364	SLC39A9	TBOOH	-3.85199	3.74e-51
ENSG00000029364	SLC39A9	UVC	-2.55002	1.15e-28
ENSG00000029364	SLC39A9	MMS	-2.70106	7.34e-35
ENSG00000029639	TFB1M	UVC	-1.79187	1.19e-07
ENSG00000029725	RABEP1	BPDE	-1.64183	1.07e-24
ENSG00000030066	NUP16	BPDE	-2.17682	2.47e-16
ENSG00000030066	NUP16	UVC	-1.91161	1.23e-12
ENSG00000030066	NUP16	MMS	-1.88944	4.6e-13
ENSG00000030110	BAK1	TBOOH	-2.52192	1.87e-13
ENSG00000030110	BAK1	UVC	-2.51013	2.27e-13
ENSG00000030110	BAK1	MMS	-2.69582	7.22e-16
ENSG00000030110	BAK1	BPDE	-1.60486	3.21e-06
ENSG00000030419	IKZF2	TBOOH	-1.86772	1.2e-19
ENSG00000030419	IKZF2	BPDE	-2.00236	2.86e-24
ENSG00000030582	GRN	MMS	-1.54286	6.91e-10
ENSG00000030582	GRN	UVC	-1.9952	2.99e-14
ENSG00000031823	RANBP3	BPDE	-2.16715	5.3e-34
ENSG00000031823	RANBP3	MMS	-1.77269	3.23e-26
ENSG00000031823	RANBP3	UVC	-2.30587	2.98e-34
ENSG00000032389	EIPR1	MMS	-1.77431	1.38e-09
ENSG00000032389	EIPR1	BPDE	-2.4245	2.11e-16
ENSG00000032389	EIPR1	TBOOH	-1.8639	4.15e-10
ENSG00000032389	EIPR1	UVC	-1.853	6.91e-10
ENSG00000032444	PNPLA6	UVC	-1.94596	1.13e-09
ENSG00000033011	ALG1	MMS	-2.56069	4.7e-16
ENSG00000033011	ALG1	BPDE	-2.21685	4.14e-12
ENSG00000033011	ALG1	TBOOH	-2.65471	3.88e-16
ENSG00000033011	ALG1	UVC	-2.44706	4.3e-14
ENSG00000033030	ZCCHC8	UVC	-1.98214	4.3e-14
ENSG00000033030	ZCCHC8	MMS	-1.56424	1.19e-09
ENSG00000033050	ABCF2	TBOOH	-2.72309	3.49e-26
ENSG00000033050	ABCF2	UVC	-2.05897	8.41e-18
ENSG00000033050	ABCF2	MMS	-2.1917	5.8e-20
ENSG00000033100	CHPF2	TBOOH	-1.58532	1.21e-15
ENSG00000033100	CHPF2	BPDE	-2.27325	2.57e-24
ENSG00000033100	CHPF2	UVC	-2.18738	1.92e-24
ENSG00000033100	CHPF2	MMS	-2.324	3.57e-26
ENSG00000033100	CHPF2	HC	-1.833	6.99e-21
ENSG00000033800	PIAS1	BPDE	-1.63041	1.08e-24
ENSG00000034152	MAP2K3	UVC	-2.50273	4.12e-21
ENSG00000034152	MAP2K3	BPDE	-1.71413	4.34e-13
ENSG00000034152	MAP2K3	TBOOH	-1.6857	1.96e-11
ENSG00000034152	MAP2K3	MMS	-2.2168	5.15e-18
ENSG00000034533	ASTE1	UVC	-2.46372	1.06e-14
ENSG00000034677	RNF19A	TBOOH	-1.50968	8.48e-12
ENSG00000034677	RNF19A	BPDE	-2.13042	4.91e-22
ENSG00000034677	RNF19A	MMS	-1.7167	2.14e-16
ENSG00000034677	RNF19A	UVC	-3.38779	4.72e-38
ENSG00000035681	NSMAF	TBOOH	-2.02628	5.21e-28
ENSG00000035862	TIMP2	TBOOH	-2.18488	2.91e-12
ENSG00000035862	TIMP2	BPDE	-1.82594	1.86e-08
ENSG00000036054	TBC1D23	MMS	-2.33679	4.35e-22
ENSG00000036054	TBC1D23	TBOOH	-2.2039	8.09e-17
ENSG00000036054	TBC1D23	BPDE	-1.63519	1.27e-12
ENSG00000036054	TBC1D23	UVC	-2.18595	3.72e-17
ENSG00000036257	CUL3	BPDE	-2.51994	1.65e-26
ENSG00000036257	CUL3	UVC	-4.35048	9.53e-57
ENSG00000036257	CUL3	TBOOH	-2.42275	4.99e-24
ENSG00000036549	ZZZ3	UVC	-2.37868	8.61e-23
ENSG00000036549	ZZZ3	BPDE	-2.73487	1.76e-30
ENSG00000036549	ZZZ3	TBOOH	-1.8246	3.77e-16
ENSG00000036549	ZZZ3	MMS	-1.74365	1.46e-16
ENSG00000037474	NSUN2	TBOOH	-2.27435	5.19e-24
ENSG00000037474	NSUN2	MMS	-1.76101	3.85e-17
ENSG00000037474	NSUN2	UVC	-1.66097	6.41e-15
ENSG00000037637	FBXO42	MMS	-3.82906	2.81e-42
ENSG00000037637	FBXO42	BPDE	-4.64394	2.8e-57
ENSG00000037637	FBXO42	TBOOH	-2.82927	2.56e-25
ENSG00000037637	FBXO42	UVC	-3.96877	2.86e-43
ENSG00000038532	CLEC16A	TBOOH	-2.44891	1.16e-15
ENSG00000038532	CLEC16A	BPDE	-3.38079	2.07e-29
ENSG00000038532	CLEC16A	UVC	-2.92498	1.58e-21
ENSG00000038532	CLEC16A	MMS	-2.01706	1.09e-11
ENSG00000039319	ZFYVE16	BPDE	-2.00513	2.91e-15
ENSG00000039319	ZFYVE16	MMS	-1.78694	5.79e-13
ENSG00000039319	ZFYVE16	UVC	-1.72414	4.77e-12
ENSG00000039319	ZFYVE16	HC	-2.23809	1.62e-18
ENSG00000039523	RIPOR1	TBOOH	-3.08636	1.58e-20
ENSG00000039523	RIPOR1	HC	-2.16429	5.71e-11
ENSG00000039523	RIPOR1	MMS	-2.10653	3.71e-11
ENSG00000039523	RIPOR1	BPDE	-1.64934	1.83e-07
ENSG00000039523	RIPOR1	UVC	-1.81999	2.69e-08
ENSG00000040199	PHLPP2	HC	-1.84162	7.56e-09
ENSG00000040199	PHLPP2	BPDE	-2.34612	2.22e-15
ENSG00000040199	PHLPP2	MMS	-2.59962	1.01e-20
ENSG00000040199	PHLPP2	TBOOH	-2.44057	1.62e-16
ENSG00000040199	PHLPP2	UVC	-2.83036	7.39e-23
ENSG00000040275	SPDL1	UVC	-1.77768	3.39e-07
ENSG00000040341	STAU2	BPDE	-1.78128	3.4e-09
ENSG00000040531	CTNS	TBOOH	-1.7144	8.67e-08
ENSG00000040531	CTNS	MMS	-1.79709	1.37e-08
ENSG00000040531	CTNS	UVC	-1.92745	1.97e-09
ENSG00000040633	PHF23	UVC	-3.32918	5.55e-45
ENSG00000040633	PHF23	BPDE	-2.08348	1.01e-27
ENSG00000040633	PHF23	MMS	-3.16907	3.68e-43
ENSG00000040633	PHF23	TBOOH	-2.9834	9.1e-40
ENSG00000040933	INPP4A	BPDE	-1.93754	2.19e-23
ENSG00000040933	INPP4A	MMS	-1.95539	1.13e-21
ENSG00000041988	THAP3	UVC	-3.00333	1.54e-28
ENSG00000041988	THAP3	MMS	-1.89055	6.24e-15
ENSG00000041988	THAP3	TBOOH	-2.30016	1.82e-19
ENSG00000042088	TDP1	BPDE	-2.42639	8.31e-24
ENSG00000042088	TDP1	UVC	-2.30442	2.38e-20
ENSG00000042088	TDP1	TBOOH	-2.35572	4.15e-21
ENSG00000042088	TDP1	MMS	-2.47853	1.19e-23
ENSG00000042429	MED17	HC	-1.89907	6.13e-10
ENSG00000042429	MED17	UVC	-2.00816	1.23e-10
ENSG00000042445	RETSAT	MMS	-1.66188	1.17e-07
ENSG00000042445	RETSAT	TBOOH	-2.17383	1.32e-11
ENSG00000043093	DCUN1D1	TBOOH	-2.33093	2.11e-13
ENSG00000043093	DCUN1D1	MMS	-2.04598	2.05e-11
ENSG00000043093	DCUN1D1	BPDE	-2.27227	1.66e-13
ENSG00000043093	DCUN1D1	UVC	-1.98208	2.47e-10
ENSG00000043143	JADE2	BPDE	-2.16521	7.13e-38
ENSG00000043143	JADE2	UVC	-1.90324	9.71e-30
ENSG00000044115	CTNNA1	UVC	-1.52596	8.74e-06
ENSG00000044115	CTNNA1	MMS	-2.58296	2.91e-15
ENSG00000044115	CTNNA1	TBOOH	-2.75896	7.45e-17
ENSG00000044115	CTNNA1	HC	-2.11867	1.8e-09
ENSG00000044115	CTNNA1	BPDE	-2.214	3.98e-11
ENSG00000044574	HSPA5	TBOOH	-1.64701	1.29e-58
ENSG00000044574	HSPA5	UVC	-1.54159	3.43e-68
ENSG00000047056	WDR37	UVC	-2.07862	3.73e-11
ENSG00000047056	WDR37	TBOOH	-2.06245	2.63e-11
ENSG00000047056	WDR37	BPDE	-2.43354	3.71e-15
ENSG00000047056	WDR37	MMS	-1.68223	2.6e-08
ENSG00000047188	YTHDC2	BPDE	-1.78694	4.93e-14
ENSG00000047249	ATP6V1H	TBOOH	-1.72476	6.15e-10
ENSG00000047249	ATP6V1H	BPDE	-1.62956	8.63e-10
ENSG00000047346	FAM214A	MMS	-1.70313	1.45e-17
ENSG00000047578	KATNIP	HC	-1.606	1.12e-07
ENSG00000047578	KATNIP	BPDE	-1.7043	2.69e-09
ENSG00000047579	DTNBP1	UVC	-2.03805	1.18e-20
ENSG00000047579	DTNBP1	BPDE	-2.00516	2.09e-24
ENSG00000047579	DTNBP1	MMS	-1.56593	6e-16
ENSG00000048028	USP28	BPDE	-1.62656	7.58e-13
ENSG00000048028	USP28	MMS	-1.80592	9.7e-15
ENSG00000048028	USP28	TBOOH	-2.27416	2.84e-19
ENSG00000048162	NOP16	TBOOH	-2.51691	6.3e-17
ENSG00000048162	NOP16	MMS	-1.58003	1.07e-07
ENSG00000048162	NOP16	UVC	-2.60532	7.45e-18
ENSG00000048392	RRM2B	MMS	-2.16935	1.6e-12
ENSG00000048392	RRM2B	TBOOH	-1.64177	2.54e-07
ENSG00000048392	RRM2B	UVC	-1.9736	7.53e-10
ENSG00000048471	SNX29	TBOOH	-1.59027	4.42e-07
ENSG00000048471	SNX29	MMS	-2.26634	1.71e-13
ENSG00000048471	SNX29	BPDE	-3.37672	5.7e-29
ENSG00000048471	SNX29	UVC	-2.78324	1.76e-19
ENSG00000048707	VPS13D	BPDE	-1.67093	2.49e-20
ENSG00000048707	VPS13D	UVC	-1.73067	4.39e-16
ENSG00000049239	H6PD	BPDE	-2.02254	1.63e-17
ENSG00000049239	H6PD	TBOOH	-2.03469	1.75e-17
ENSG00000049239	H6PD	HC	-3.07174	7.23e-32
ENSG00000049239	H6PD	UVC	-2.51604	1.13e-22
ENSG00000049239	H6PD	MMS	-2.87495	2.41e-28
ENSG00000049245	VAMP3	MMS	-1.96042	2.9e-12
ENSG00000049245	VAMP3	TBOOH	-2.95612	2.4e-23
ENSG00000049245	VAMP3	UVC	-1.97681	3.05e-12
ENSG00000049246	PER3	HC	-2.37253	9.92e-13
ENSG00000049246	PER3	UVC	-2.62734	1.18e-16
ENSG00000049246	PER3	TBOOH	-2.206	1.16e-11
ENSG00000049246	PER3	MMS	-1.84032	1.09e-08
ENSG00000049246	PER3	BPDE	-1.72276	1.77e-07
ENSG00000049249	TNFRSF9	HC	-1.61648	9.92e-06
ENSG00000049541	RFC2	HC	-1.5161	1.71e-05
ENSG00000049541	RFC2	TBOOH	-2.08748	2.95e-10
ENSG00000049541	RFC2	MMS	-1.60991	9.05e-07
ENSG00000049618	ARID1B	BPDE	-1.8497	7.02e-48
ENSG00000049656	CLPTM1L	TBOOH	-1.5311	7.9e-17
ENSG00000049656	CLPTM1L	UVC	-1.64798	3.62e-19
ENSG00000049656	CLPTM1L	MMS	-1.63317	5.24e-18
ENSG00000049769	PPP1R3F	TBOOH	-1.90799	1.58e-09
ENSG00000049769	PPP1R3F	MMS	-1.64068	2.16e-07
ENSG00000050393	MCUR1	TBOOH	-1.84664	1.36e-08
ENSG00000050393	MCUR1	UVC	-1.5528	2.35e-06
ENSG00000050748	MAPK9	MMS	-1.60658	4.4e-10
ENSG00000050748	MAPK9	TBOOH	-2.49965	4.52e-20
ENSG00000051009	FHIP1B	BPDE	-1.68925	4.34e-10
ENSG00000051009	FHIP1B	MMS	-1.98138	4.62e-13
ENSG00000051009	FHIP1B	UVC	-2.76151	1.76e-20
ENSG00000051108	HERPUD1	MMS	-2.79717	5.28e-54
ENSG00000051108	HERPUD1	UVC	-3.50837	2.55e-63
ENSG00000051108	HERPUD1	TBOOH	-2.66712	4.52e-52
ENSG00000051382	PIK3CB	UVC	-2.35745	1.15e-15
ENSG00000051382	PIK3CB	BPDE	-3.44513	9.96e-33
ENSG00000051382	PIK3CB	MMS	-2.2337	2.05e-15
ENSG00000051382	PIK3CB	TBOOH	-2.44782	5.4e-17
ENSG00000052126	PLEKHA5	BPDE	-2.12278	6.97e-11
ENSG00000052723	SIKE1	MMS	-1.507	7.35e-08
ENSG00000052749	RRP12	UVC	-1.8883	4.63e-08
ENSG00000052749	RRP12	MMS	-1.64397	8.95e-07
ENSG00000052749	RRP12	BPDE	-1.57045	4.15e-06
ENSG00000052795	FNIP2	TBOOH	-3.23047	1.33e-25
ENSG00000052795	FNIP2	UVC	-2.84944	5.34e-20
ENSG00000052795	FNIP2	BPDE	-3.14081	1.38e-25
ENSG00000052795	FNIP2	MMS	-3.2416	9.62e-28
ENSG00000052802	MSMO1	MMS	-2.02585	1.02e-14
ENSG00000052802	MSMO1	UVC	-1.95444	1.38e-12
ENSG00000052802	MSMO1	TBOOH	-3.54427	3.24e-36
ENSG00000053372	MRTO4	UVC	-1.59057	1.82e-09
ENSG00000053372	MRTO4	HC	-1.80055	9.54e-13
ENSG00000053372	MRTO4	MMS	-2.00092	5.33e-14
ENSG00000053770	AP5M1	TBOOH	-1.74454	4.05e-14
ENSG00000053918	KCNQ1	UVC	-3.5075	6.31e-28
ENSG00000053918	KCNQ1	TBOOH	-3.25035	4.1e-25
ENSG00000053918	KCNQ1	BPDE	-2.67428	6.87e-19
ENSG00000053918	KCNQ1	HC	-2.39157	2.67e-15
ENSG00000053918	KCNQ1	MMS	-2.82182	7.56e-21
ENSG00000054219	LY75	BPDE	-1.91992	1.22e-10
ENSG00000054219	LY75	MMS	-1.78514	2.44e-09
ENSG00000054219	LY75	UVC	-1.57659	5.02e-07
ENSG00000054219	LY75	TBOOH	-2.57408	2.59e-16
ENSG00000054523	KIF1B	MMS	-3.20748	1.59e-24
ENSG00000054523	KIF1B	TBOOH	-2.06155	8.9e-11
ENSG00000054523	KIF1B	BPDE	-3.33964	3.95e-26
ENSG00000054523	KIF1B	UVC	-2.17728	6.1e-12
ENSG00000054611	TBC1D22A	UVC	-2.04318	4.46e-17
ENSG00000054611	TBC1D22A	BPDE	-3.3031	9.23e-38
ENSG00000054967	RELT	TBOOH	-2.65043	2.87e-17
ENSG00000054967	RELT	UVC	-1.5729	3.41e-06
ENSG00000054967	RELT	HC	-1.97761	7.7e-09
ENSG00000054967	RELT	MMS	-1.87471	4.09e-09
ENSG00000054983	GALC	TBOOH	-3.40995	3.1e-34
ENSG00000054983	GALC	UVC	-3.26222	4.07e-30
ENSG00000054983	GALC	MMS	-3.62894	7.13e-40
ENSG00000055070	SZRD1	TBOOH	-1.95017	2.44e-32
ENSG00000055070	SZRD1	MMS	-1.60821	1.08e-26
ENSG00000055070	SZRD1	UVC	-1.88233	2.95e-31
ENSG00000055130	CUL1	UVC	-2.40513	6.41e-37
ENSG00000055130	CUL1	BPDE	-1.71138	9.72e-30
ENSG00000055208	TAB2	UVC	-2.44573	8.94e-29
ENSG00000055208	TAB2	MMS	-2.20119	1.7e-26
ENSG00000055208	TAB2	BPDE	-1.81751	1.51e-23
ENSG00000055208	TAB2	TBOOH	-1.82698	8.88e-20
ENSG00000055211	GINM1	UVC	-1.99959	8.06e-15
ENSG00000055917	PUM2	UVC	-2.8069	5.88e-58
ENSG00000055917	PUM2	TBOOH	-2.57552	3.57e-58
ENSG00000055917	PUM2	BPDE	-2.19574	2.45e-57
ENSG00000055917	PUM2	MMS	-3.42059	1.43e-68
ENSG00000056558	TRAF1	BPDE	-1.62007	9.31e-18
ENSG00000056558	TRAF1	HC	-1.97028	2.98e-24
ENSG00000056586	RC3H2	MMS	-1.96934	6.38e-29
ENSG00000056586	RC3H2	UVC	-1.61184	5.93e-23
ENSG00000056972	TRAF3IP2	TBOOH	-3.16025	7.58e-34
ENSG00000056972	TRAF3IP2	HC	-1.81031	2.42e-14
ENSG00000057252	SOAT1	MMS	-1.64053	2.74e-13
ENSG00000057252	SOAT1	UVC	-1.5219	1.5e-11
ENSG00000057252	SOAT1	TBOOH	-2.91675	3.35e-31
ENSG00000057252	SOAT1	BPDE	-1.54058	2.05e-13
ENSG00000057657	PRDM1	MMS	-1.67809	3.59e-09
ENSG00000057657	PRDM1	UVC	-1.72797	6.19e-09
ENSG00000057657	PRDM1	TBOOH	-1.85057	5.98e-10
ENSG00000057663	ATG5	BPDE	-2.27743	9.33e-15
ENSG00000057663	ATG5	UVC	-1.76238	4.67e-09
ENSG00000057757	PITHD1	TBOOH	-1.58093	1.07e-17
ENSG00000057935	MTA3	UVC	-1.51735	5.72e-06
ENSG00000057935	MTA3	BPDE	-2.76414	3.25e-17
ENSG00000057935	MTA3	TBOOH	-1.67532	5.26e-07
ENSG00000058056	USP13	BPDE	-2.9143	1.73e-20
ENSG00000058056	USP13	UVC	-1.8336	2.53e-08
ENSG00000058056	USP13	MMS	-1.68929	9.09e-08
ENSG00000058063	ATP11B	TBOOH	-2.0639	2.08e-22
ENSG00000058063	ATP11B	MMS	-1.55554	1.13e-15
ENSG00000058262	SEC61A1	UVC	-1.76426	3.44e-27
ENSG00000058453	CROCC	UVC	-1.51347	5.14e-07
ENSG00000058453	CROCC	BPDE	-1.5446	2.07e-07
ENSG00000058600	POLR3E	BPDE	-1.73806	5.79e-16
ENSG00000058600	POLR3E	UVC	-2.19038	4.89e-20
ENSG00000058600	POLR3E	MMS	-2.29661	8e-23
ENSG00000058729	RIOK2	UVC	-1.97228	1.48e-10
ENSG00000058729	RIOK2	TBOOH	-1.59407	2.2e-07
ENSG00000058799	YIPF1	TBOOH	-1.84406	5.21e-09
ENSG00000058804	NDC1	TBOOH	-2.72026	7.29e-20
ENSG00000058804	NDC1	BPDE	-2.25415	2.61e-15
ENSG00000059122	FLYWCH1	UVC	-2.32998	2.77e-14
ENSG00000059145	UNKL	UVC	-2.48236	1.06e-18
ENSG00000059145	UNKL	HC	-2.81163	8.31e-25
ENSG00000059145	UNKL	TBOOH	-1.649	1.85e-09
ENSG00000059145	UNKL	MMS	-2.04224	4.34e-14
ENSG00000059145	UNKL	BPDE	-2.12906	6.34e-15
ENSG00000059378	PARP12	UVC	-1.58287	3.46e-08
ENSG00000059573	ALDH18A1	TBOOH	-1.90058	2.38e-10
ENSG00000059588	TARBP1	BPDE	-1.59991	2.61e-07
ENSG00000059588	TARBP1	HC	-1.92969	1.26e-09
ENSG00000059691	GATB	BPDE	-1.86408	1.77e-08
ENSG00000059691	GATB	UVC	-1.81892	3.45e-08
ENSG00000059691	GATB	TBOOH	-1.59598	1.11e-06
ENSG00000059728	MXD1	HC	-2.64378	2.23e-22
ENSG00000059728	MXD1	MMS	-4.47428	1.21e-60
ENSG00000059728	MXD1	TBOOH	-4.48445	1.36e-54
ENSG00000059728	MXD1	UVC	-3.93647	4.38e-43
ENSG00000059758	CDK17	UVC	-3.31837	4.03e-43
ENSG00000059758	CDK17	MMS	-3.14473	3.55e-40
ENSG00000059758	CDK17	BPDE	-2.99464	8.2e-40
ENSG00000059758	CDK17	TBOOH	-2.68586	4.11e-30
ENSG00000059769	DNAJC25	UVC	-1.55239	2.01e-06
ENSG00000059804	SLC2A3	UVC	-1.72723	2.44e-24
ENSG00000060069	CTDP1	MMS	-3.31527	6.25e-35
ENSG00000060069	CTDP1	TBOOH	-4.15977	2.65e-47
ENSG00000060069	CTDP1	HC	-1.59101	5.08e-12
ENSG00000060069	CTDP1	UVC	-4.57356	2.94e-56
ENSG00000060069	CTDP1	BPDE	-4.73599	1.99e-62
ENSG00000060491	OGFR	UVC	-2.33108	4.07e-23
ENSG00000060642	PIGV	TBOOH	-1.54547	6.81e-07
ENSG00000060749	QSER1	UVC	-1.62258	1.39e-06
ENSG00000060749	QSER1	TBOOH	-1.90359	7.89e-09
ENSG00000060749	QSER1	BPDE	-1.5548	3.07e-06
ENSG00000060762	MPC1	HC	1.52518	5.11e-09
ENSG00000061794	MRPS35	TBOOH	-1.54558	1.69e-10
ENSG00000061987	MON2	BPDE	-2.59099	1.94e-22
ENSG00000061987	MON2	UVC	-2.45603	1.94e-19
ENSG00000061987	MON2	TBOOH	-2.0672	3.79e-16
ENSG00000061987	MON2	MMS	-2.58711	1.21e-22
ENSG00000062485	CS	TBOOH	-2.51479	1.74e-40
ENSG00000062598	ELMO2	TBOOH	-2.26418	1.94e-13
ENSG00000062598	ELMO2	BPDE	-1.86765	5.99e-10
ENSG00000062598	ELMO2	UVC	-2.87385	3.35e-19
ENSG00000062598	ELMO2	MMS	-2.4999	5.1e-16
ENSG00000062650	WAPL	UVC	-1.55314	4.96e-25
ENSG00000062650	WAPL	BPDE	-1.58622	1.49e-29
ENSG00000062716	VMP1	BPDE	-1.55631	1.78e-12
ENSG00000062716	VMP1	TBOOH	-1.65345	9.44e-13
ENSG00000062725	APPBP2	BPDE	-2.92025	7.75e-42
ENSG00000062725	APPBP2	TBOOH	-1.65717	2.65e-18
ENSG00000062725	APPBP2	UVC	-2.70106	7.72e-34
ENSG00000062725	APPBP2	MMS	-2.95773	2.03e-41
ENSG00000063127	SLC6A16	UVC	-1.8605	1.06e-08
ENSG00000063127	SLC6A16	TBOOH	-1.603	1.32e-06
ENSG00000063127	SLC6A16	HC	-2.22299	5.29e-11
ENSG00000063127	SLC6A16	MMS	-2.05543	3.95e-11
ENSG00000063169	BICRA	HC	-2.48757	7.04e-18
ENSG00000063169	BICRA	TBOOH	-2.60823	1.37e-19
ENSG00000063169	BICRA	BPDE	-4.12154	2.37e-48
ENSG00000063169	BICRA	UVC	-4.25784	1.53e-49
ENSG00000063169	BICRA	MMS	-2.53087	2.05e-19
ENSG00000063176	SPHK2	HC	-1.79684	1.9e-14
ENSG00000063176	SPHK2	UVC	-2.04703	1.39e-15
ENSG00000063241	ISOC2	UVC	-1.65711	2.05e-07
ENSG00000063245	EPN1	BPDE	-2.65008	3.84e-22
ENSG00000063245	EPN1	UVC	-2.75055	2.56e-22
ENSG00000063245	EPN1	MMS	-3.11964	2.33e-29
ENSG00000063245	EPN1	TBOOH	-2.63307	2.29e-21
ENSG00000063322	MED29	MMS	-2.94405	1.14e-27
ENSG00000063322	MED29	UVC	-2.88992	2.69e-25
ENSG00000063322	MED29	TBOOH	-2.48427	1.38e-20
ENSG00000063587	ZNF275	UVC	-2.48122	2.57e-22
ENSG00000063587	ZNF275	MMS	-1.9549	7.31e-18
ENSG00000063587	ZNF275	TBOOH	-3.31082	9.42e-36
ENSG00000063601	MTMR1	BPDE	-1.73581	2.92e-15
ENSG00000063601	MTMR1	MMS	-2.36828	9.19e-25
ENSG00000063601	MTMR1	UVC	-2.71239	6.76e-27
ENSG00000063601	MTMR1	TBOOH	-3.28796	3.89e-37
ENSG00000063978	RNF4	UVC	-2.96991	1.13e-28
ENSG00000063978	RNF4	MMS	-1.66345	1.4e-11
ENSG00000063978	RNF4	BPDE	-1.64039	4.88e-12
ENSG00000064012	CASP8	MMS	-1.94094	6.21e-14
ENSG00000064012	CASP8	UVC	-1.90614	2.23e-12
ENSG00000064012	CASP8	BPDE	-1.68546	2.1e-11
ENSG00000064012	CASP8	HC	-2.07852	1.23e-14
ENSG00000064313	TAF2	BPDE	-1.84864	2e-13
ENSG00000064547	LPAR2	UVC	-2.20371	9.48e-14
ENSG00000064547	LPAR2	HC	-1.5003	4.4e-09
ENSG00000064601	CTSA	MMS	-1.801	8.9e-13
ENSG00000064607	SUGP2	HC	-1.89098	3.52e-31
ENSG00000064651	SLC12A2	TBOOH	-2.18067	3.54e-14
ENSG00000064651	SLC12A2	MMS	-2.39981	1.16e-16
ENSG00000064651	SLC12A2	UVC	-1.84966	4.8e-11
ENSG00000064687	ABCA7	TBOOH	4.56016	1.59e-57
ENSG00000064687	ABCA7	MMS	2.65548	5.53e-16
ENSG00000064703	DDX2	UVC	-2.48997	1.31e-15
ENSG00000064703	DDX2	TBOOH	-1.96922	2.57e-10
ENSG00000064703	DDX2	MMS	-2.05408	6.09e-12
ENSG00000064886	CHI3L2	TBOOH	-2.59847	4.89e-15
ENSG00000064932	SBNO2	MMS	-2.31194	7.37e-19
ENSG00000064932	SBNO2	UVC	-3.44368	4.86e-32
ENSG00000064932	SBNO2	TBOOH	-2.26281	1.74e-17
ENSG00000064932	SBNO2	BPDE	-3.0797	6e-28
ENSG00000064932	SBNO2	HC	-1.52401	1.79e-10
ENSG00000064999	ANKS1A	UVC	-3.21594	2.66e-23
ENSG00000064999	ANKS1A	MMS	-2.59105	3.18e-16
ENSG00000064999	ANKS1A	BPDE	-4.01505	3.16e-38
ENSG00000064999	ANKS1A	HC	-1.86377	4.87e-09
ENSG00000064999	ANKS1A	TBOOH	-1.82087	1.2e-08
ENSG00000065029	ZNF76	UVC	-1.57335	2.35e-10
ENSG00000065060	UHRF1BP1	HC	-2.69209	4.21e-16
ENSG00000065060	UHRF1BP1	BPDE	-3.35227	8.63e-27
ENSG00000065060	UHRF1BP1	UVC	-3.83036	1.55e-36
ENSG00000065060	UHRF1BP1	MMS	-4.25149	1.82e-50
ENSG00000065060	UHRF1BP1	TBOOH	-3.83555	2.4e-37
ENSG00000065135	GNAI3	TBOOH	-1.62839	1.12e-24
ENSG00000065243	PKN2	BPDE	-1.70265	8.52e-13
ENSG00000065268	WDR18	BPDE	-1.92459	9.87e-10
ENSG00000065268	WDR18	UVC	-1.9047	3.27e-09
ENSG00000065308	TRAM2	BPDE	-1.53063	5.6e-07
ENSG00000065413	ANKRD44	BPDE	-1.95777	1.14e-54
ENSG00000065457	ADAT1	HC	-1.56112	4.98e-10
ENSG00000065457	ADAT1	MMS	-2.25505	2e-16
ENSG00000065491	TBC1D22B	UVC	-2.9376	3.76e-20
ENSG00000065491	TBC1D22B	BPDE	-2.62652	2.26e-16
ENSG00000065491	TBC1D22B	TBOOH	-2.56821	5.38e-16
ENSG00000065491	TBC1D22B	MMS	-2.65414	1.56e-17
ENSG00000065526	SPEN	BPDE	-1.78453	2.8e-32
ENSG00000065526	SPEN	UVC	-1.50783	5.81e-20
ENSG00000065559	MAP2K4	BPDE	-3.29855	5.77e-26
ENSG00000065559	MAP2K4	UVC	-3.08188	6.71e-22
ENSG00000065559	MAP2K4	TBOOH	-2.75316	2.28e-18
ENSG00000065559	MAP2K4	MMS	-3.13964	2.81e-24
ENSG00000065600	PACC1	UVC	-1.79352	2.89e-08
ENSG00000065600	PACC1	TBOOH	-1.70743	1.7e-07
ENSG00000065600	PACC1	BPDE	-2.05697	2.08e-11
ENSG00000065665	SEC61A2	HC	-1.63195	4e-07
ENSG00000065665	SEC61A2	TBOOH	-1.65909	3.78e-08
ENSG00000065665	SEC61A2	BPDE	-1.68	1.76e-08
ENSG00000065675	PRKCQ	BPDE	-3.16445	1.46e-53
ENSG00000065675	PRKCQ	MMS	-2.09093	1.34e-38
ENSG00000065675	PRKCQ	UVC	-2.4268	2.04e-39
ENSG00000065675	PRKCQ	TBOOH	-2.37948	4.92e-37
ENSG00000065802	ASB1	UVC	-1.92627	1.48e-18
ENSG00000065802	ASB1	TBOOH	-3.00671	3.28e-34
ENSG00000065802	ASB1	MMS	-2.55761	7.26e-30
ENSG00000065882	TBC1D1	TBOOH	-1.60603	4.31e-18
ENSG00000065883	CDK13	BPDE	-1.63664	8.83e-26
ENSG00000065911	MTHFD2	TBOOH	-4.15391	4.44e-50
ENSG00000065911	MTHFD2	HC	-1.81109	1.08e-17
ENSG00000065911	MTHFD2	MMS	-2.1088	2.38e-22
ENSG00000065970	FOXJ2	BPDE	-1.64043	4.42e-15
ENSG00000065970	FOXJ2	UVC	-2.76569	3.55e-30
ENSG00000065970	FOXJ2	TBOOH	-2.22877	2.17e-23
ENSG00000065970	FOXJ2	MMS	-2.45447	2.81e-27
ENSG00000066027	PPP2R5A	MMS	-1.77662	5.76e-21
ENSG00000066027	PPP2R5A	UVC	-1.80762	4.9e-21
ENSG00000066084	DIP2B	MMS	-3.01668	8.98e-29
ENSG00000066084	DIP2B	BPDE	-3.98669	2.28e-46
ENSG00000066084	DIP2B	TBOOH	-2.22962	1.77e-16
ENSG00000066084	DIP2B	UVC	-3.21694	1.25e-29
ENSG00000066117	SMARCD1	MMS	-1.6501	1.56e-13
ENSG00000066117	SMARCD1	UVC	-1.79988	3.06e-14
ENSG00000066117	SMARCD1	TBOOH	-1.6378	3.38e-13
ENSG00000066135	KDM4A	TBOOH	-2.61015	9.1e-28
ENSG00000066135	KDM4A	BPDE	-2.15366	2.14e-21
ENSG00000066135	KDM4A	UVC	-3.31797	1.51e-36
ENSG00000066135	KDM4A	MMS	-2.94786	2.12e-34
ENSG00000066136	NFYC	TBOOH	-2.28767	2.61e-25
ENSG00000066136	NFYC	UVC	-1.57974	2.97e-14
ENSG00000066322	ELOVL1	TBOOH	-1.85202	8.27e-14
ENSG00000066322	ELOVL1	UVC	-1.85995	3.78e-14
ENSG00000066322	ELOVL1	MMS	-1.70304	3.02e-12
ENSG00000066557	LRRC4	MMS	-1.73801	1.27e-08
ENSG00000066557	LRRC4	TBOOH	-2.01676	1.81e-10
ENSG00000066557	LRRC4	UVC	-1.77504	2.49e-08
ENSG00000066583	ISOC1	TBOOH	-2.02096	2.34e-12
ENSG00000066583	ISOC1	MMS	-1.71433	1.49e-09
ENSG00000066651	TRMT11	BPDE	-1.55893	1.31e-06
ENSG00000066739	ATG2B	BPDE	-2.2247	1.66e-19
ENSG00000066739	ATG2B	HC	-1.6625	1.66e-13
ENSG00000066739	ATG2B	MMS	-2.6286	3.2e-25
ENSG00000066739	ATG2B	UVC	-2.49514	3.52e-22
ENSG00000066739	ATG2B	TBOOH	-2.58359	2.73e-23
ENSG00000066777	ARFGEF1	BPDE	-1.7462	1.03e-25
ENSG00000066827	ZFAT	MMS	-3.40205	1.13e-29
ENSG00000066827	ZFAT	TBOOH	-3.2914	3.16e-27
ENSG00000066827	ZFAT	BPDE	-5.09276	2.29e-62
ENSG00000066827	ZFAT	UVC	-4.08564	4.26e-38
ENSG00000066827	ZFAT	HC	-2.26364	2.27e-14
ENSG00000066926	FECH	MMS	-2.35662	3.71e-14
ENSG00000066926	FECH	TBOOH	-2.53973	2.09e-15
ENSG00000066926	FECH	UVC	-2.51806	2.27e-15
ENSG00000066933	MYO9A	BPDE	-1.77833	9.2e-18
ENSG00000067064	IDI1	UVC	-1.62603	5.41e-08
ENSG00000067064	IDI1	TBOOH	-2.2323	7.71e-14
ENSG00000067113	PLPP1	UVC	-1.71523	1.51e-08
ENSG00000067113	PLPP1	BPDE	-1.89075	2.27e-10
ENSG00000067141	NEO1	UVC	-2.2734	1.3e-14
ENSG00000067141	NEO1	TBOOH	-1.55228	3.31e-08
ENSG00000067141	NEO1	MMS	-1.59856	5.62e-09
ENSG00000067141	NEO1	BPDE	-1.7006	5.9e-10
ENSG00000067182	TNFRSF1A	BPDE	-2.45825	1.73e-18
ENSG00000067182	TNFRSF1A	UVC	-2.43264	1.62e-17
ENSG00000067182	TNFRSF1A	MMS	-1.55024	7.9e-09
ENSG00000067369	TP53BP1	BPDE	-1.85576	9.62e-18
ENSG00000067596	DHX8	BPDE	-1.53085	3.12e-12
ENSG00000067596	DHX8	UVC	-1.95863	5.46e-16
ENSG00000067596	DHX8	MMS	-1.76882	7.8e-14
ENSG00000067606	PRKCZ	BPDE	-2.5888	9.04e-15
ENSG00000067606	PRKCZ	UVC	-3.23021	1.04e-21
ENSG00000067704	IARS2	UVC	-2.73083	4.02e-20
ENSG00000067992	PDK3	MMS	-2.20906	3.24e-25
ENSG00000067992	PDK3	TBOOH	-2.79793	1.21e-33
ENSG00000067992	PDK3	UVC	-1.9734	6.41e-20
ENSG00000067992	PDK3	BPDE	-2.06434	3.26e-24
ENSG00000068024	HDAC4	BPDE	-4.11616	4.92e-38
ENSG00000068024	HDAC4	MMS	-2.63479	9.67e-18
ENSG00000068024	HDAC4	TBOOH	-2.76554	2.65e-18
ENSG00000068024	HDAC4	UVC	-3.55708	4.42e-28
ENSG00000068097	HEATR6	BPDE	-1.63082	1.27e-06
ENSG00000068305	MEF2A	MMS	-1.64838	6.9e-12
ENSG00000068305	MEF2A	BPDE	-2.05434	4.47e-17
ENSG00000068305	MEF2A	UVC	-1.87025	9.1e-14
ENSG00000068323	TFE3	MMS	-1.55603	8.54e-10
ENSG00000068323	TFE3	TBOOH	-2.49318	3.58e-19
ENSG00000068323	TFE3	UVC	-2.62003	1.21e-19
ENSG00000068354	TBC1D25	BPDE	-3.07426	5.92e-30
ENSG00000068354	TBC1D25	MMS	-3.23611	5.47e-33
ENSG00000068354	TBC1D25	TBOOH	-4.2437	4.23e-49
ENSG00000068354	TBC1D25	UVC	-3.63764	5.74e-36
ENSG00000068366	ACSL4	UVC	-2.50887	1e-14
ENSG00000068366	ACSL4	TBOOH	-1.86535	9.8e-09
ENSG00000068366	ACSL4	BPDE	-2.04649	6.03e-11
ENSG00000068366	ACSL4	MMS	-2.26892	7.05e-14
ENSG00000068383	INPP5A	TBOOH	-2.39662	5.51e-14
ENSG00000068383	INPP5A	MMS	-2.52614	1.83e-16
ENSG00000068383	INPP5A	BPDE	-3.62023	2.32e-35
ENSG00000068383	INPP5A	UVC	-3.07778	1.65e-23
ENSG00000068394	GPKOW	TBOOH	-3.31734	1.17e-27
ENSG00000068394	GPKOW	UVC	-1.99225	3.79e-11
ENSG00000068394	GPKOW	MMS	-1.93199	1.79e-11
ENSG00000068394	GPKOW	BPDE	-1.98529	1.09e-11
ENSG00000068438	FTSJ1	TBOOH	-2.1278	9.23e-15
ENSG00000068438	FTSJ1	MMS	-1.93921	3.87e-13
ENSG00000068654	POLR1A	UVC	-2.81284	2.35e-18
ENSG00000068654	POLR1A	BPDE	-3.01215	2.09e-21
ENSG00000068654	POLR1A	TBOOH	-3.12387	2.24e-22
ENSG00000068654	POLR1A	MMS	-3.08519	6.13e-23
ENSG00000068654	POLR1A	HC	-1.67783	7.43e-08
ENSG00000068724	TTC7A	MMS	-2.41105	1.68e-14
ENSG00000068724	TTC7A	BPDE	-2.85974	1.61e-19
ENSG00000068724	TTC7A	TBOOH	-2.2304	8.71e-12
ENSG00000068724	TTC7A	HC	-1.8367	2.2e-08
ENSG00000068724	TTC7A	UVC	-2.76526	1.11e-17
ENSG00000068745	IP6K2	UVC	-2.37065	3.22e-40
ENSG00000068745	IP6K2	TBOOH	-1.62944	1.43e-27
ENSG00000068784	SRBD1	BPDE	-2.42956	1.12e-14
ENSG00000068878	PSME4	MMS	-1.91413	9.97e-33
ENSG00000068878	PSME4	BPDE	-1.87633	1.69e-36
ENSG00000068885	IFT8	BPDE	-1.69637	5.34e-09
ENSG00000068912	ERLEC1	MMS	-1.98773	2.48e-17
ENSG00000068912	ERLEC1	BPDE	-1.60899	2.16e-14
ENSG00000068912	ERLEC1	UVC	-1.66999	1.7e-14
ENSG00000069020	MAST4	UVC	-3.08968	1.04e-24
ENSG00000069020	MAST4	BPDE	-3.26756	1.05e-29
ENSG00000069020	MAST4	MMS	-1.76418	6.88e-11
ENSG00000069248	NUP133	MMS	-1.6098	4.42e-11
ENSG00000069248	NUP133	UVC	-1.89996	2.47e-13
ENSG00000069248	NUP133	TBOOH	-2.04444	5.69e-15
ENSG00000069345	DNAJA2	UVC	-1.78391	1.61e-14
ENSG00000069399	BCL3	UVC	-2.2993	4.37e-19
ENSG00000069399	BCL3	MMS	-1.90761	9.09e-15
ENSG00000069399	BCL3	TBOOH	-2.11458	1.73e-15
ENSG00000069702	TGFBR3	BPDE	-1.71049	9.61e-24
ENSG00000069956	MAPK6	TBOOH	-2.14691	8.54e-26
ENSG00000069956	MAPK6	UVC	-4.83887	1.11e-71
ENSG00000069956	MAPK6	MMS	-3.77736	4.94e-53
ENSG00000069956	MAPK6	BPDE	-3.01254	5.46e-37
ENSG00000069974	RAB27A	MMS	-1.54963	5.51e-33
ENSG00000070047	PHRF1	UVC	-2.16044	1.21e-28
ENSG00000070047	PHRF1	BPDE	-1.94068	7.58e-32
ENSG00000070087	PFN2	MMS	-1.507	7e-07
ENSG00000070214	SLC44A1	TBOOH	-2.67529	1.33e-19
ENSG00000070269	TMEM26	TBOOH	-1.57317	6.99e-07
ENSG00000070269	TMEM26	BPDE	-1.7166	3.05e-08
ENSG00000070269	TMEM26	UVC	-2.20212	5.25e-12
ENSG00000070269	TMEM26	MMS	-1.6204	1.45e-07
ENSG00000070366	SMG6	BPDE	-2.18294	2.02e-14
ENSG00000070366	SMG6	UVC	-1.93665	1.39e-11
ENSG00000070413	DGCR2	HC	-2.32593	7.3e-29
ENSG00000070413	DGCR2	UVC	-5.00333	1.32e-70
ENSG00000070413	DGCR2	BPDE	-4.22326	4.23e-58
ENSG00000070413	DGCR2	MMS	-3.68034	2.31e-53
ENSG00000070413	DGCR2	TBOOH	-4.27789	9.82e-59
ENSG00000070444	MNT	TBOOH	-1.93788	3.75e-14
ENSG00000070444	MNT	UVC	-2.52483	1.32e-20
ENSG00000070444	MNT	MMS	-2.31219	1.21e-18
ENSG00000070476	ZXDC	HC	-2.72198	6.64e-21
ENSG00000070476	ZXDC	BPDE	-1.8261	4.78e-11
ENSG00000070476	ZXDC	TBOOH	-2.0832	1.25e-13
ENSG00000070476	ZXDC	UVC	-2.33414	1.82e-15
ENSG00000070476	ZXDC	MMS	-2.04242	2.14e-13
ENSG00000070495	JMJD6	TBOOH	-3.1345	1.62e-32
ENSG00000070495	JMJD6	MMS	-2.41454	7.13e-23
ENSG00000070495	JMJD6	UVC	-2.09203	7.57e-18
ENSG00000070610	GBA2	UVC	-2.03038	1.26e-14
ENSG00000070610	GBA2	HC	-2.39409	9.46e-20
ENSG00000070610	GBA2	MMS	-2.39534	4.14e-20
ENSG00000070610	GBA2	TBOOH	-2.66087	7.21e-23
ENSG00000070718	AP3M2	UVC	-1.75952	2.11e-09
ENSG00000070756	PABPC1	BPDE	2.84104	2.03e-41
ENSG00000070756	PABPC1	HC	2.35991	2.14e-09
ENSG00000070759	TESK2	UVC	-1.55841	2.62e-06
ENSG00000070759	TESK2	BPDE	-1.62454	6.81e-07
ENSG00000070759	TESK2	HC	-2.19333	5.77e-11
ENSG00000070882	OSBPL3	BPDE	-2.02489	2.77e-10
ENSG00000070950	RAD18	BPDE	-2.00706	3.12e-10
ENSG00000070961	ATP2B1	BPDE	-1.62114	1.47e-29
ENSG00000071051	NCK2	BPDE	-3.50457	3.83e-59
ENSG00000071051	NCK2	UVC	-2.56925	4.41e-37
ENSG00000071073	MGAT4A	MMS	-1.55515	4.47e-72
ENSG00000071073	MGAT4A	TBOOH	-1.51573	3.77e-63
ENSG00000071082	RPL31	MMS	1.93481	2.4e-135
ENSG00000071189	SNX13	TBOOH	-1.58552	2.48e-09
ENSG00000071189	SNX13	UVC	-1.94502	7.42e-13
ENSG00000071189	SNX13	MMS	-1.89401	7.98e-13
ENSG00000071189	SNX13	BPDE	-2.57452	5.67e-21
ENSG00000071205	ARHGAP1	BPDE	-2.05813	9.99e-10
ENSG00000071205	ARHGAP1	UVC	-1.93614	1.51e-08
ENSG00000071242	RPS6KA2	TBOOH	-2.24069	1.81e-11
ENSG00000071242	RPS6KA2	BPDE	-2.44189	7.21e-14
ENSG00000071242	RPS6KA2	MMS	-1.60081	1.52e-06
ENSG00000071242	RPS6KA2	UVC	-2.41211	3.6e-13
ENSG00000071537	SEL1L	MMS	-1.84007	2.16e-18
ENSG00000071537	SEL1L	BPDE	-1.78465	1.43e-16
ENSG00000071537	SEL1L	UVC	-2.19499	4.37e-21
ENSG00000071564	TCF3	TBOOH	-2.15495	3.72e-28
ENSG00000071564	TCF3	BPDE	-2.05154	4.59e-27
ENSG00000071564	TCF3	MMS	-1.85922	1.83e-25
ENSG00000071564	TCF3	UVC	-1.98905	3.57e-26
ENSG00000071655	MBD3	BPDE	-2.02614	5.65e-13
ENSG00000071655	MBD3	UVC	-2.40304	1.58e-15
ENSG00000072071	ADGRL1	UVC	-1.71461	9.27e-10
ENSG00000072071	ADGRL1	BPDE	-1.64183	1.03e-09
ENSG00000072071	ADGRL1	TBOOH	-1.57902	2.7e-08
ENSG00000072121	ZFYVE26	BPDE	-3.26898	4.59e-27
ENSG00000072121	ZFYVE26	TBOOH	-1.91149	4.28e-10
ENSG00000072121	ZFYVE26	MMS	-3.55798	2.14e-31
ENSG00000072121	ZFYVE26	UVC	-3.11818	6.16e-23
ENSG00000072121	ZFYVE26	HC	-1.52749	1.8e-07
ENSG00000072274	TFRC	TBOOH	-2.33144	8.15e-14
ENSG00000072274	TFRC	UVC	-2.02747	1.7e-10
ENSG00000072274	TFRC	MMS	-2.02243	1.51e-11
ENSG00000072364	AFF4	UVC	-2.07897	2.89e-26
ENSG00000072364	AFF4	MMS	-1.57516	5.63e-19
ENSG00000072364	AFF4	BPDE	-2.26545	9.53e-30
ENSG00000072401	UBE2D1	TBOOH	-1.63699	4.36e-08
ENSG00000072415	PALS1	BPDE	-1.69758	4.05e-08
ENSG00000072415	PALS1	UVC	-2.06149	1.4e-10
ENSG00000072506	HSD17B1	TBOOH	-1.86415	9.49e-13
ENSG00000072518	MARK2	UVC	-3.03491	5.87e-41
ENSG00000072518	MARK2	BPDE	-3.24957	4.89e-48
ENSG00000072609	CHFR	BPDE	-1.84875	1.58e-11
ENSG00000072736	NFATC3	UVC	-2.06229	2.2e-28
ENSG00000072736	NFATC3	MMS	-2.14857	6.38e-34
ENSG00000072736	NFATC3	BPDE	-2.54315	2.89e-41
ENSG00000072803	FBXW11	BPDE	-3.12168	1.34e-38
ENSG00000072803	FBXW11	UVC	-2.81082	3.61e-28
ENSG00000072803	FBXW11	MMS	-1.83806	7.73e-16
ENSG00000072849	DERL2	TBOOH	-2.48825	2.68e-20
ENSG00000072849	DERL2	UVC	-1.5397	6.28e-10
ENSG00000072858	SIDT1	BPDE	-2.09605	5.51e-12
ENSG00000072858	SIDT1	UVC	-1.87845	3.48e-09
ENSG00000072858	SIDT1	TBOOH	-2.07678	6.03e-11
ENSG00000072858	SIDT1	MMS	-2.64645	2.19e-18
ENSG00000072864	NDE1	BPDE	-1.76454	7.55e-17
ENSG00000072864	NDE1	UVC	-1.63954	4.44e-13
ENSG00000073050	XRCC1	MMS	-1.84469	8.57e-16
ENSG00000073050	XRCC1	HC	-1.73471	3.03e-15
ENSG00000073111	MCM2	MMS	-1.54797	6.48e-08
ENSG00000073111	MCM2	UVC	-2.50365	8.56e-19
ENSG00000073111	MCM2	TBOOH	-2.05542	6.51e-13
ENSG00000073331	ALPK1	HC	-2.32502	6.79e-12
ENSG00000073331	ALPK1	UVC	-2.24724	2.85e-11
ENSG00000073331	ALPK1	BPDE	-2.43061	1.16e-13
ENSG00000073331	ALPK1	MMS	-2.04196	1.78e-10
ENSG00000073417	PDE8A	TBOOH	-1.97893	2.07e-11
ENSG00000073417	PDE8A	MMS	-2.61061	1.24e-19
ENSG00000073417	PDE8A	HC	-2.75215	3e-20
ENSG00000073417	PDE8A	UVC	-2.62664	6.78e-18
ENSG00000073417	PDE8A	BPDE	-3.09318	3.19e-25
ENSG00000073536	NLE1	TBOOH	-1.84161	3.12e-09
ENSG00000073578	SDHA	TBOOH	-1.79611	2.21e-13
ENSG00000073578	SDHA	UVC	-1.64343	2.9e-11
ENSG00000073578	SDHA	MMS	-1.75824	3.27e-13
ENSG00000073584	SMARCE1	UVC	-2.01954	3.05e-09
ENSG00000073605	GSDMB	HC	-1.84574	7.97e-08
ENSG00000073605	GSDMB	TBOOH	2.74546	2.71e-21
ENSG00000073849	ST6GAL1	TBOOH	-1.56108	7.91e-51
ENSG00000073861	TBX21	UVC	-3.24734	1.23e-27
ENSG00000073861	TBX21	MMS	-2.57052	4.96e-21
ENSG00000073861	TBX21	TBOOH	-2.59121	1.07e-20
ENSG00000073921	PICALM	MMS	-2.67608	9.12e-61
ENSG00000073921	PICALM	UVC	-2.99527	6.07e-64
ENSG00000073921	PICALM	BPDE	-1.68153	4.76e-53
ENSG00000073921	PICALM	TBOOH	-2.5898	4.62e-67
ENSG00000073969	NSF	TBOOH	-4.65167	1.62e-69
ENSG00000073969	NSF	BPDE	-3.87107	3.56e-54
ENSG00000073969	NSF	UVC	-4.00094	1.06e-53
ENSG00000073969	NSF	HC	-2.88219	9.85e-38
ENSG00000073969	NSF	MMS	-4.17881	1.64e-60
ENSG00000074054	CLASP1	BPDE	-2.86011	3.92e-28
ENSG00000074071	MRPS34	MMS	-1.58884	2.1e-10
ENSG00000074071	MRPS34	TBOOH	-2.08242	1.37e-14
ENSG00000074319	TSG11	MMS	-1.89749	5.41e-21
ENSG00000074319	TSG11	UVC	-2.52589	9.32e-33
ENSG00000074319	TSG11	TBOOH	-1.73193	1.93e-17
ENSG00000074370	ATP2A3	HC	2.04034	2.93e-09
ENSG00000074706	IPCEF1	BPDE	-1.51969	4.53e-29
ENSG00000074755	ZZEF1	BPDE	-2.24042	1.4e-33
ENSG00000074755	ZZEF1	HC	-1.66229	1.83e-24
ENSG00000074755	ZZEF1	UVC	-2.03822	7.3e-27
ENSG00000074755	ZZEF1	MMS	-1.95189	3.6e-26
ENSG00000074842	MYDGF	TBOOH	-2.88329	8.8e-35
ENSG00000074842	MYDGF	MMS	-2.18055	1.47e-27
ENSG00000074842	MYDGF	UVC	-2.33381	8.93e-27
ENSG00000074855	ANO8	TBOOH	-3.55402	3.94e-39
ENSG00000074855	ANO8	HC	-4.31358	9.82e-53
ENSG00000074855	ANO8	MMS	-2.90641	7.64e-30
ENSG00000074855	ANO8	UVC	-2.45873	2.57e-20
ENSG00000074935	TUBE1	TBOOH	-1.59835	4.7e-08
ENSG00000074966	TXK	HC	-1.62123	1.27e-10
ENSG00000075089	ACTR6	HC	1.68722	4.26e-11
ENSG00000075151	EIF4G3	BPDE	-1.82359	9.36e-10
ENSG00000075234	TTC38	MMS	-2.00985	2.32e-09
ENSG00000075234	TTC38	TBOOH	-2.21237	2.25e-10
ENSG00000075303	SLC25A4	TBOOH	-1.8869	3.5e-09
ENSG00000075336	TIMM21	UVC	-1.53352	2.98e-06
ENSG00000075407	ZNF37A	MMS	-2.16054	2.32e-23
ENSG00000075407	ZNF37A	HC	-1.53769	3.1e-15
ENSG00000075407	ZNF37A	TBOOH	-2.46289	2.65e-25
ENSG00000075407	ZNF37A	UVC	-1.57417	3.98e-13
ENSG00000075413	MARK3	UVC	-1.57186	1.21e-20
ENSG00000075413	MARK3	BPDE	-1.9162	2.47e-31
ENSG00000075420	FNDC3B	UVC	-2.63254	4.91e-17
ENSG00000075420	FNDC3B	MMS	-2.23659	6.98e-13
ENSG00000075420	FNDC3B	TBOOH	-1.57229	2.2e-06
ENSG00000075420	FNDC3B	BPDE	-3.48025	8.94e-32
ENSG00000075426	FOSL2	MMS	-4.78207	2.74e-62
ENSG00000075426	FOSL2	UVC	-4.88918	2.33e-62
ENSG00000075426	FOSL2	TBOOH	-3.91994	5.1e-42
ENSG00000075539	FRYL	BPDE	-1.73902	9.15e-23
ENSG00000075568	TMEM131	TBOOH	-2.58616	3.51e-25
ENSG00000075568	TMEM131	MMS	-1.66589	5.04e-14
ENSG00000075568	TMEM131	BPDE	-1.69936	4.1e-16
ENSG00000075711	DLG1	UVC	-1.74737	1.57e-20
ENSG00000075711	DLG1	BPDE	-1.96944	2.08e-26
ENSG00000075785	RAB7A	TBOOH	-1.50006	2.05e-34
ENSG00000075914	EXOSC7	TBOOH	-1.51864	1.25e-11
ENSG00000075945	KIFAP3	UVC	-2.62044	2.56e-17
ENSG00000075945	KIFAP3	MMS	-1.9269	9.8e-11
ENSG00000075945	KIFAP3	BPDE	-2.42509	6.29e-16
ENSG00000075975	MKRN2	TBOOH	-2.56249	4.11e-17
ENSG00000075975	MKRN2	MMS	-1.91004	2.77e-10
ENSG00000075975	MKRN2	UVC	-1.90085	4.33e-10
ENSG00000076003	MCM6	MMS	-2.31853	1.03e-23
ENSG00000076003	MCM6	TBOOH	-2.19459	1.39e-21
ENSG00000076003	MCM6	UVC	-2.37807	6.66e-23
ENSG00000076053	RBM7	TBOOH	-1.68202	6.85e-08
ENSG00000076053	RBM7	UVC	-1.52114	1.37e-06
ENSG00000076201	PTPN23	BPDE	-1.73702	5.2e-10
ENSG00000076201	PTPN23	TBOOH	-1.69929	2.85e-09
ENSG00000076201	PTPN23	UVC	-2.03347	3.36e-12
ENSG00000076201	PTPN23	MMS	-2.21664	9.5e-15
ENSG00000076242	MLH1	BPDE	-1.63107	8.47e-10
ENSG00000076242	MLH1	TBOOH	-1.87575	6.15e-12
ENSG00000076242	MLH1	MMS	-1.6908	3.89e-10
ENSG00000076242	MLH1	UVC	-2.16795	9.83e-15
ENSG00000076248	UNG	TBOOH	-2.61875	2.17e-17
ENSG00000076248	UNG	MMS	-1.78704	2e-09
ENSG00000076321	KLHL2	BPDE	-2.55815	1.24e-22
ENSG00000076321	KLHL2	UVC	-2.94904	9.44e-28
ENSG00000076321	KLHL2	MMS	-2.25162	1.9e-20
ENSG00000076554	TPD52	UVC	-1.56051	2.37e-06
ENSG00000076554	TPD52	MMS	-1.87341	4.71e-09
ENSG00000076554	TPD52	BPDE	-1.6892	3.17e-07
ENSG00000076554	TPD52	TBOOH	-1.75199	9.22e-08
ENSG00000076555	ACACB	MMS	-1.50244	9.75e-06
ENSG00000076555	ACACB	BPDE	-1.85603	5.38e-08
ENSG00000076685	NT5C2	MMS	-1.90315	4.1e-21
ENSG00000076685	NT5C2	TBOOH	-2.02432	4.38e-21
ENSG00000077157	PPP1R12B	HC	-2.10439	1.12e-12
ENSG00000077157	PPP1R12B	BPDE	-3.07983	9.44e-25
ENSG00000077235	GTF3C1	UVC	-2.33198	4.62e-15
ENSG00000077235	GTF3C1	BPDE	-1.98276	4.14e-12
ENSG00000077238	IL4R	UVC	-3.35692	2.59e-30
ENSG00000077238	IL4R	BPDE	-2.40836	2.21e-18
ENSG00000077238	IL4R	TBOOH	-1.74979	4.41e-11
ENSG00000077238	IL4R	MMS	-2.60836	8.03e-21
ENSG00000077348	EXOSC5	MMS	-1.7212	2.65e-08
ENSG00000077348	EXOSC5	TBOOH	-2.14809	1.87e-11
ENSG00000077514	POLD3	UVC	-1.91599	1.33e-08
ENSG00000077514	POLD3	BPDE	-2.03844	8.02e-10
ENSG00000077585	GPR137B	MMS	-1.51771	5e-06
ENSG00000077585	GPR137B	TBOOH	-1.6662	7.13e-07
ENSG00000077684	JADE1	UVC	-1.55285	5.39e-19
ENSG00000077721	UBE2A	TBOOH	-2.06036	5.31e-15
ENSG00000078043	PIAS2	MMS	-1.73205	3.78e-14
ENSG00000078043	PIAS2	BPDE	-2.00471	3.77e-16
ENSG00000078043	PIAS2	UVC	-1.50177	1.39e-10
ENSG00000078043	PIAS2	TBOOH	-1.63463	5.19e-12
ENSG00000078070	MCCC1	UVC	-1.50358	1.4e-10
ENSG00000078070	MCCC1	TBOOH	-2.65693	1.18e-24
ENSG00000078070	MCCC1	BPDE	-2.37248	1.42e-21
ENSG00000078070	MCCC1	MMS	-1.99304	4.02e-16
ENSG00000078124	ACER3	MMS	-2.71267	1.02e-19
ENSG00000078124	ACER3	UVC	-1.87816	2.14e-09
ENSG00000078124	ACER3	BPDE	-3.06508	1.12e-23
ENSG00000078124	ACER3	TBOOH	-3.0092	2.11e-22
ENSG00000078142	PIK3C3	BPDE	-2.68677	7.97e-27
ENSG00000078142	PIK3C3	UVC	-1.71763	1.88e-12
ENSG00000078177	N4BP2	HC	-1.63473	4.86e-10
ENSG00000078237	TIGAR	TBOOH	-3.74998	2.44e-34
ENSG00000078237	TIGAR	UVC	-2.69652	4.33e-18
ENSG00000078237	TIGAR	MMS	-3.79223	1.57e-37
ENSG00000078237	TIGAR	HC	-1.90583	4.28e-10
ENSG00000078246	TULP3	UVC	-2.93996	2.05e-20
ENSG00000078246	TULP3	MMS	-1.52858	4.57e-07
ENSG00000078246	TULP3	BPDE	-1.50733	9.6e-07
ENSG00000078269	SYNJ2	UVC	-2.01531	7.13e-10
ENSG00000078269	SYNJ2	TBOOH	-1.66459	3.96e-07
ENSG00000078269	SYNJ2	BPDE	-2.28705	1.31e-12
ENSG00000078403	MLLT1	BPDE	-1.96364	3.16e-16
ENSG00000078589	P2RY1	TBOOH	-1.52905	1.79e-21
ENSG00000078596	ITM2A	BPDE	1.53436	7.42e-25
ENSG00000078596	ITM2A	HC	2.36388	1.46e-66
ENSG00000078668	VDAC3	TBOOH	-1.69194	3e-27
ENSG00000078699	CBFA2T2	BPDE	-2.31582	7.81e-29
ENSG00000078699	CBFA2T2	MMS	-1.62175	6.82e-19
ENSG00000078699	CBFA2T2	UVC	-1.72357	1.39e-18
ENSG00000078747	ITCH	BPDE	-1.80113	2.05e-13
ENSG00000078902	TOLLIP	UVC	-2.82074	6.87e-29
ENSG00000078902	TOLLIP	BPDE	-2.0251	1.01e-19
ENSG00000078902	TOLLIP	MMS	-1.77536	9.72e-16
ENSG00000078902	TOLLIP	TBOOH	-1.82195	3.17e-16
ENSG00000078967	UBE2D4	MMS	-2.23075	3.74e-13
ENSG00000078967	UBE2D4	TBOOH	-3.1979	1.09e-25
ENSG00000079313	REXO1	UVC	-3.14031	1.8e-24
ENSG00000079313	REXO1	TBOOH	-1.85206	1.73e-09
ENSG00000079313	REXO1	MMS	-1.95908	1.78e-10
ENSG00000079313	REXO1	BPDE	-3.06273	1.63e-23
ENSG00000079332	SAR1A	MMS	-1.90844	1.1e-23
ENSG00000079332	SAR1A	UVC	-1.63078	5.64e-21
ENSG00000079332	SAR1A	TBOOH	-1.70726	1.2e-18
ENSG00000079335	CDC14A	UVC	-3.05372	1.18e-21
ENSG00000079335	CDC14A	HC	-1.50183	1.99e-06
ENSG00000079335	CDC14A	BPDE	-2.27085	7.18e-13
ENSG00000079335	CDC14A	MMS	-2.18896	2.06e-12
ENSG00000079387	SENP1	BPDE	-2.47836	4.75e-18
ENSG00000079387	SENP1	UVC	-2.20481	2.03e-14
ENSG00000079387	SENP1	MMS	-1.61253	4.33e-09
ENSG00000079432	CIC	MMS	-2.3849	4.76e-30
ENSG00000079432	CIC	HC	-2.09874	5.4e-29
ENSG00000079432	CIC	UVC	-2.99943	2.64e-36
ENSG00000079432	CIC	TBOOH	-2.29494	2.12e-27
ENSG00000079432	CIC	BPDE	-1.50235	1.24e-16
ENSG00000079435	LIPE	UVC	-1.8795	8.23e-10
ENSG00000079435	LIPE	TBOOH	-1.90406	4.92e-10
ENSG00000079435	LIPE	MMS	-1.86255	3.21e-10
ENSG00000079435	LIPE	BPDE	-2.11632	3.83e-12
ENSG00000079459	FDFT1	TBOOH	-1.71378	5.84e-26
ENSG00000079462	PAFAH1B3	TBOOH	-2.02651	7.09e-11
ENSG00000079739	PGM1	MMS	-1.69294	3.39e-11
ENSG00000079739	PGM1	TBOOH	-3.51126	3.53e-32
ENSG00000079950	STX7	MMS	-2.23667	1.35e-15
ENSG00000079950	STX7	UVC	-1.9329	3.29e-11
ENSG00000079950	STX7	TBOOH	-2.15886	4.9e-14
ENSG00000079999	KEAP1	TBOOH	-3.74672	1.53e-35
ENSG00000079999	KEAP1	UVC	-3.97016	1.55e-38
ENSG00000079999	KEAP1	BPDE	-2.09431	2.48e-14
ENSG00000079999	KEAP1	MMS	-3.12057	2.67e-28
ENSG00000080189	SLC35C2	UVC	-1.85018	9.25e-13
ENSG00000080189	SLC35C2	BPDE	-1.96692	2.57e-14
ENSG00000080298	RFX3	UVC	-2.00331	3.28e-13
ENSG00000080298	RFX3	BPDE	-2.84612	6.28e-25
ENSG00000080298	RFX3	TBOOH	-2.75415	1.18e-22
ENSG00000080298	RFX3	MMS	-2.47621	5.92e-20
ENSG00000080371	RAB21	MMS	-1.87038	2.44e-25
ENSG00000080546	SESN1	MMS	-2.77109	4.08e-36
ENSG00000080546	SESN1	UVC	-2.93713	1.2e-34
ENSG00000080546	SESN1	TBOOH	-1.93637	7.12e-20
ENSG00000080802	CNOT4	UVC	-1.91547	2.26e-17
ENSG00000080802	CNOT4	BPDE	-2.74129	6.55e-33
ENSG00000080802	CNOT4	TBOOH	-2.07596	7.88e-22
ENSG00000080802	CNOT4	MMS	-2.72658	7.55e-33
ENSG00000080815	PSEN1	BPDE	-2.03071	1.43e-18
ENSG00000080815	PSEN1	UVC	-2.7561	6.94e-26
ENSG00000080815	PSEN1	MMS	-2.61138	5.24e-25
ENSG00000080815	PSEN1	TBOOH	-3.14939	1.97e-31
ENSG00000080822	CLDND1	MMS	-1.52269	1.7e-13
ENSG00000080822	CLDND1	TBOOH	-1.80917	3.36e-16
ENSG00000080839	RBL1	BPDE	-3.08276	9.6e-21
ENSG00000080839	RBL1	UVC	-1.91653	7.49e-09
ENSG00000080845	DLGAP4	UVC	-1.85215	2.97e-08
ENSG00000080845	DLGAP4	TBOOH	-1.83768	3.42e-08
ENSG00000081014	AP4E1	TBOOH	-2.32466	1.21e-13
ENSG00000081014	AP4E1	BPDE	-2.66415	7.6e-19
ENSG00000081014	AP4E1	UVC	-1.74055	1.82e-08
ENSG00000081014	AP4E1	MMS	-1.95813	5.32e-11
ENSG00000081087	OSTM1	MMS	-2.04615	3.76e-23
ENSG00000081665	ZNF56	MMS	-1.9539	3.22e-17
ENSG00000081665	ZNF56	UVC	-1.68043	3.83e-12
ENSG00000081692	JMJD4	HC	2.02093	8.89e-09
ENSG00000081721	DUSP12	TBOOH	-1.61766	3.94e-08
ENSG00000081760	AACS	TBOOH	-1.89799	2.04e-09
ENSG00000081760	AACS	UVC	-2.27185	2.76e-12
ENSG00000081760	AACS	MMS	-1.59483	2.89e-07
ENSG00000081760	AACS	BPDE	-1.57231	6.64e-07
ENSG00000081760	AACS	HC	-2.29814	1.23e-12
ENSG00000081913	PHLPP1	UVC	-4.17363	6.56e-40
ENSG00000081913	PHLPP1	MMS	-3.63004	9.5e-32
ENSG00000081913	PHLPP1	TBOOH	-2.98558	2.13e-20
ENSG00000081913	PHLPP1	HC	-1.78105	6.27e-08
ENSG00000081913	PHLPP1	BPDE	-4.46994	7.36e-47
ENSG00000082068	WDR7	BPDE	-1.82013	9.51e-11
ENSG00000082068	WDR7	TBOOH	2.39501	2.53e-36
ENSG00000082213	C5orf22	MMS	-2.25253	5.89e-13
ENSG00000082213	C5orf22	UVC	-2.1207	4.52e-11
ENSG00000082213	C5orf22	TBOOH	-2.48523	5.17e-15
ENSG00000082258	CCNT2	UVC	-2.13369	3.77e-19
ENSG00000082258	CCNT2	BPDE	-1.50457	1.38e-11
ENSG00000082258	CCNT2	MMS	-2.11658	6.3e-19
ENSG00000082258	CCNT2	TBOOH	-2.54119	3.34e-23
ENSG00000082269	FAM135A	BPDE	-2.01003	2.81e-10
ENSG00000082458	DLG3	BPDE	-1.80905	1.63e-08
ENSG00000082458	DLG3	TBOOH	-2.04725	4.15e-10
ENSG00000082458	DLG3	UVC	-2.03841	1.21e-09
ENSG00000082458	DLG3	MMS	-2.08994	1.35e-10
ENSG00000082516	GEMIN5	BPDE	-2.47251	2.35e-14
ENSG00000082516	GEMIN5	TBOOH	-2.44407	1.43e-13
ENSG00000082516	GEMIN5	MMS	-2.27603	8.72e-13
ENSG00000082516	GEMIN5	UVC	-2.57438	5.99e-15
ENSG00000082641	NFE2L1	TBOOH	-2.18907	9.49e-20
ENSG00000082641	NFE2L1	MMS	-2.37745	5.34e-24
ENSG00000082641	NFE2L1	UVC	-2.49087	8.87e-25
ENSG00000082641	NFE2L1	BPDE	-1.50557	8.25e-13
ENSG00000082701	GSK3B	BPDE	-3.75447	6.02e-46
ENSG00000082701	GSK3B	MMS	-2.64467	5.14e-27
ENSG00000082701	GSK3B	UVC	-2.87755	2e-29
ENSG00000082701	GSK3B	TBOOH	-2.08189	2.13e-17
ENSG00000082805	ERC1	MMS	-1.59495	9.78e-09
ENSG00000082805	ERC1	UVC	-3.30349	6.46e-27
ENSG00000082805	ERC1	BPDE	-3.97639	1.22e-39
ENSG00000082805	ERC1	HC	-2.4415	2.85e-18
ENSG00000082996	RNF13	HC	1.78403	2.77e-10
ENSG00000082996	RNF13	BPDE	-1.71875	7.91e-08
ENSG00000083097	DOP1A	MMS	-1.9392	2.79e-09
ENSG00000083097	DOP1A	UVC	-2.35347	2.13e-12
ENSG00000083097	DOP1A	BPDE	-2.43133	3.36e-14
ENSG00000083168	KAT6A	BPDE	-1.82979	1.41e-67
ENSG00000083535	PIBF1	BPDE	-2.70846	2.62e-16
ENSG00000083535	PIBF1	UVC	-1.9964	1.98e-09
ENSG00000083544	TDRD3	TBOOH	-1.78877	1.93e-09
ENSG00000083642	PDS5B	BPDE	-1.68499	5.49e-14
ENSG00000083720	OXCT1	TBOOH	-2.33204	3.96e-14
ENSG00000083720	OXCT1	MMS	-2.54676	3.88e-18
ENSG00000083720	OXCT1	HC	-1.9526	7.61e-11
ENSG00000083720	OXCT1	BPDE	-1.84144	1.22e-10
ENSG00000083720	OXCT1	UVC	-1.90317	1.56e-10
ENSG00000083812	ZNF324	UVC	-1.83588	5.31e-08
ENSG00000083812	ZNF324	TBOOH	-1.82295	6.66e-08
ENSG00000083828	ZNF586	TBOOH	-2.46785	7.33e-17
ENSG00000083828	ZNF586	MMS	-3.06501	3.17e-25
ENSG00000083828	ZNF586	UVC	-2.9402	1.93e-21
ENSG00000083828	ZNF586	BPDE	-2.96548	1.33e-23
ENSG00000083844	ZNF264	UVC	-1.67347	5.66e-21
ENSG00000083844	ZNF264	MMS	-2.02326	4.72e-33
ENSG00000083844	ZNF264	TBOOH	-1.57183	1.12e-19
ENSG00000084073	ZMPSTE24	UVC	-1.94598	2.03e-10
ENSG00000084073	ZMPSTE24	MMS	-1.66834	4.48e-09
ENSG00000084073	ZMPSTE24	TBOOH	-2.19219	2.8e-13
ENSG00000084092	NOA1	TBOOH	-2.10243	2.58e-18
ENSG00000084112	SSH1	TBOOH	-1.5376	4.77e-11
ENSG00000084652	TXLNA	UVC	-2.76453	1.08e-22
ENSG00000084652	TXLNA	MMS	-2.57695	1.31e-21
ENSG00000084652	TXLNA	TBOOH	-2.36638	1.46e-17
ENSG00000084676	NCOA1	BPDE	-1.59775	1.2e-23
ENSG00000084774	CAD	BPDE	-1.57864	2.06e-07
ENSG00000084774	CAD	UVC	-3.17226	9.74e-24
ENSG00000084774	CAD	MMS	-2.3025	1.5e-13
ENSG00000085063	CD59	BPDE	-1.61831	1.53e-11
ENSG00000085063	CD59	HC	-1.86645	2.32e-15
ENSG00000085063	CD59	TBOOH	-3.83618	2.25e-43
ENSG00000085063	CD59	MMS	-2.86273	2.55e-28
ENSG00000085063	CD59	UVC	-2.18091	1.06e-17
ENSG00000085185	BCORL1	BPDE	-1.80415	9.92e-09
ENSG00000085185	BCORL1	MMS	-2.23907	8.37e-14
ENSG00000085185	BCORL1	TBOOH	-2.70318	1.66e-19
ENSG00000085185	BCORL1	UVC	-2.27416	5.51e-13
ENSG00000085231	AK6	TBOOH	-2.24809	9.59e-13
ENSG00000085231	AK6	UVC	-3.29504	6.07e-26
ENSG00000085231	AK6	MMS	-2.12784	1.83e-12
ENSG00000085231	AK6	BPDE	-1.88486	2.43e-09
ENSG00000085274	MYNN	UVC	-1.50907	4.54e-07
ENSG00000085274	MYNN	TBOOH	-2.33384	2.59e-15
ENSG00000085274	MYNN	MMS	-1.7282	1.73e-09
ENSG00000085365	SCAMP1	MMS	-2.59301	3.38e-29
ENSG00000085365	SCAMP1	BPDE	-2.43688	8.84e-29
ENSG00000085365	SCAMP1	TBOOH	-3.1275	4.5e-37
ENSG00000085365	SCAMP1	UVC	-3.1855	3.39e-37
ENSG00000085377	PREP	BPDE	-2.13228	3.43e-16
ENSG00000085377	PREP	TBOOH	-3.1281	1.14e-28
ENSG00000085377	PREP	MMS	-2.59481	1.97e-21
ENSG00000085377	PREP	UVC	-2.52138	1.6e-19
ENSG00000085382	HACE1	BPDE	-1.84545	2.15e-09
ENSG00000085382	HACE1	UVC	-1.55923	1.24e-06
ENSG00000085433	WDR47	UVC	-1.80672	7.82e-08
ENSG00000085433	WDR47	TBOOH	-1.5522	3.62e-06
ENSG00000085465	OVGP1	HC	-2.96176	2.2e-19
ENSG00000085465	OVGP1	TBOOH	-1.54745	3.95e-06
ENSG00000085511	MAP3K4	BPDE	-1.57254	3.04e-23
ENSG00000085511	MAP3K4	MMS	-1.52552	2.72e-18
ENSG00000085511	MAP3K4	UVC	-1.67722	1.33e-19
ENSG00000085644	ZNF213	HC	-1.5066	4.27e-06
ENSG00000085721	RRN3	MMS	-2.43073	1.16e-27
ENSG00000085721	RRN3	UVC	-2.03881	4.34e-18
ENSG00000085721	RRN3	TBOOH	-3.03333	1.96e-34
ENSG00000085788	DDHD2	HC	-1.51503	2.33e-11
ENSG00000085788	DDHD2	MMS	-1.66799	5.69e-12
ENSG00000085872	CHERP	TBOOH	-2.2834	4.35e-27
ENSG00000085872	CHERP	MMS	-1.97491	8.63e-24
ENSG00000085872	CHERP	BPDE	-1.61928	1.22e-19
ENSG00000085872	CHERP	UVC	-2.73207	1.2e-33
ENSG00000085978	ATG16L1	TBOOH	-2.3585	7.56e-22
ENSG00000085978	ATG16L1	UVC	-3.25775	1.17e-33
ENSG00000085978	ATG16L1	MMS	-2.92149	3.75e-31
ENSG00000085978	ATG16L1	BPDE	-2.61143	5.24e-26
ENSG00000086015	MAST2	UVC	-1.80807	8.8e-08
ENSG00000086015	MAST2	BPDE	-2.33	1.55e-12
ENSG00000086061	DNAJA1	UVC	-2.21327	1.51e-35
ENSG00000086061	DNAJA1	MMS	-1.57186	1.54e-22
ENSG00000086061	DNAJA1	TBOOH	-2.20458	6.91e-39
ENSG00000086062	B4GALT1	MMS	-2.77251	5.36e-49
ENSG00000086062	B4GALT1	BPDE	-1.69881	2.82e-34
ENSG00000086062	B4GALT1	UVC	-2.23658	1.04e-40
ENSG00000086062	B4GALT1	TBOOH	-2.31012	9.08e-40
ENSG00000086065	CHMP5	TBOOH	-1.59234	5.25e-10
ENSG00000086102	NFX1	BPDE	-1.65455	2.58e-23
ENSG00000086102	NFX1	UVC	-1.51146	7.22e-17
ENSG00000086189	DIMT1	TBOOH	-2.09733	1.95e-13
ENSG00000086475	SEPHS1	TBOOH	-3.11911	1.69e-29
ENSG00000086475	SEPHS1	MMS	-2.86133	2.01e-25
ENSG00000086475	SEPHS1	UVC	-2.30686	9.8e-18
ENSG00000086544	ITPKC	BPDE	-2.08484	4.88e-11
ENSG00000086544	ITPKC	MMS	-2.17019	7.53e-13
ENSG00000086544	ITPKC	TBOOH	-2.06541	5.78e-11
ENSG00000086598	TMED2	HC	1.56082	6.13e-33
ENSG00000086619	ERO1B	UVC	-1.52388	2.32e-10
ENSG00000086666	ZFAND6	TBOOH	-1.55575	1.31e-13
ENSG00000086712	TXLNG	UVC	-2.00551	9.58e-17
ENSG00000086827	ZW1	UVC	-1.54478	3.92e-07
ENSG00000086827	ZW1	MMS	-2.07954	5.55e-12
ENSG00000086827	ZW1	TBOOH	-3.34253	3.4e-26
ENSG00000087008	ACOX3	UVC	-1.85466	8.8e-08
ENSG00000087008	ACOX3	MMS	-1.52918	4.63e-06
ENSG00000087008	ACOX3	BPDE	-2.4024	2.44e-13
ENSG00000087053	MTMR2	TBOOH	-2.03443	5.83e-10
ENSG00000087074	PPP1R15A	TBOOH	-2.69769	1.84e-38
ENSG00000087074	PPP1R15A	UVC	-3.16771	1.75e-44
ENSG00000087074	PPP1R15A	HC	-1.61301	1.59e-24
ENSG00000087074	PPP1R15A	MMS	-1.8971	3.17e-27
ENSG00000087095	NLK	MMS	-2.8207	6.73e-20
ENSG00000087095	NLK	UVC	-2.97407	4.37e-21
ENSG00000087095	NLK	TBOOH	-2.89373	4.2e-20
ENSG00000087095	NLK	BPDE	-2.89741	4e-21
ENSG00000087111	PIGS	UVC	-2.60112	6.48e-23
ENSG00000087111	PIGS	TBOOH	-2.78572	8.68e-27
ENSG00000087111	PIGS	MMS	-2.77113	1.21e-27
ENSG00000087152	ATXN7L3	UVC	-1.91735	1.11e-26
ENSG00000087152	ATXN7L3	MMS	-1.59516	1.7e-21
ENSG00000087157	PGS1	UVC	-1.64329	9.67e-10
ENSG00000087157	PGS1	TBOOH	-1.69842	2.61e-10
ENSG00000087157	PGS1	MMS	-2.09963	2.5e-15
ENSG00000087157	PGS1	BPDE	-1.97998	1.06e-13
ENSG00000087206	UIMC1	UVC	-1.53492	2.35e-08
ENSG00000087206	UIMC1	BPDE	-2.15132	8.39e-15
ENSG00000087258	GNAO1	TBOOH	-2.32892	9.76e-13
ENSG00000087258	GNAO1	MMS	-2.62313	6.67e-17
ENSG00000087258	GNAO1	BPDE	-2.93838	5.86e-21
ENSG00000087258	GNAO1	UVC	-2.52039	5.49e-15
ENSG00000087299	L2HGDH	BPDE	-2.05635	1.14e-09
ENSG00000087299	L2HGDH	HC	-1.79149	5.29e-07
ENSG00000087299	L2HGDH	TBOOH	-2.2266	6.92e-11
ENSG00000087299	L2HGDH	UVC	-2.48813	2.03e-13
ENSG00000087299	L2HGDH	MMS	-2.96977	1.78e-20
ENSG00000087448	KLHL42	MMS	-2.1147	1.61e-13
ENSG00000087448	KLHL42	TBOOH	-1.82892	8.99e-10
ENSG00000087470	DNM1L	UVC	-1.63619	3.85e-08
ENSG00000087470	DNM1L	TBOOH	-2.18747	5.44e-13
ENSG00000087903	RFX2	HC	-1.54847	5.06e-06
ENSG00000087995	METTL2A	TBOOH	-1.65067	4.52e-07
ENSG00000087995	METTL2A	HC	-1.53496	6.65e-06
ENSG00000087995	METTL2A	MMS	-2.21307	2.33e-13
ENSG00000087995	METTL2A	UVC	-1.96045	1.21e-09
ENSG00000088035	ALG6	BPDE	-1.88783	6.37e-09
ENSG00000088035	ALG6	MMS	-1.74747	3.96e-08
ENSG00000088038	CNOT3	HC	-1.67748	1.23e-09
ENSG00000088038	CNOT3	TBOOH	-2.1354	5.68e-13
ENSG00000088038	CNOT3	UVC	-2.11171	1.51e-12
ENSG00000088038	CNOT3	MMS	-1.99265	1.33e-12
ENSG00000088256	GNA11	MMS	-1.92874	3.37e-09
ENSG00000088256	GNA11	TBOOH	-2.02384	7.77e-10
ENSG00000088256	GNA11	HC	-1.87002	7.06e-08
ENSG00000088256	GNA11	BPDE	-2.73435	3.2e-17
ENSG00000088256	GNA11	UVC	-3.24839	2.48e-25
ENSG00000088298	EDEM2	TBOOH	-2.45554	4.43e-16
ENSG00000088298	EDEM2	MMS	-2.55189	2.56e-18
ENSG00000088298	EDEM2	BPDE	-1.70876	3.71e-09
ENSG00000088298	EDEM2	UVC	-2.91688	7.19e-23
ENSG00000088298	EDEM2	HC	-1.89939	2.11e-10
ENSG00000088356	PDRG1	TBOOH	-1.89887	2.63e-15
ENSG00000088356	PDRG1	UVC	-1.71396	8.49e-12
ENSG00000088356	PDRG1	MMS	-1.58754	8.58e-12
ENSG00000088387	DOCK9	UVC	-2.58935	1.68e-19
ENSG00000088387	DOCK9	TBOOH	-1.8572	5.23e-11
ENSG00000088387	DOCK9	BPDE	-2.94555	9.55e-26
ENSG00000088682	COQ9	TBOOH	-1.59883	3.7e-07
ENSG00000088682	COQ9	MMS	-1.6117	2.17e-07
ENSG00000088812	ATRN	TBOOH	-1.99565	7.05e-11
ENSG00000088812	ATRN	BPDE	-2.8221	2.54e-22
ENSG00000088812	ATRN	HC	-1.91392	3.04e-09
ENSG00000088812	ATRN	MMS	-2.71951	3.89e-21
ENSG00000088812	ATRN	UVC	-2.52437	1.98e-17
ENSG00000088876	ZNF343	BPDE	-2.43517	2.55e-13
ENSG00000088876	ZNF343	UVC	-2.12374	4.6e-10
ENSG00000088876	ZNF343	TBOOH	-2.39537	1.2e-12
ENSG00000088876	ZNF343	MMS	-2.50501	1.61e-14
ENSG00000088888	MAVS	HC	-2.00288	6.18e-51
ENSG00000088888	MAVS	MMS	-1.56112	7.85e-32
ENSG00000088986	DYNLL1	BPDE	2.80434	3.02e-55
ENSG00000089012	SIRPG	TBOOH	-1.68876	7.76e-10
ENSG00000089022	MAPKAPK5	MMS	-1.5743	1.45e-12
ENSG00000089048	ESF1	TBOOH	1.70245	7.2e-35
ENSG00000089050	RBBP9	TBOOH	-2.0568	1.69e-11
ENSG00000089050	RBBP9	MMS	-2.25745	1.21e-14
ENSG00000089057	SLC23A2	MMS	-2.59376	9.61e-17
ENSG00000089057	SLC23A2	UVC	-2.14039	5.04e-11
ENSG00000089057	SLC23A2	TBOOH	-3.09428	2.23e-22
ENSG00000089057	SLC23A2	BPDE	-3.05955	1.65e-21
ENSG00000089094	KDM2B	UVC	-2.1469	2.52e-22
ENSG00000089094	KDM2B	MMS	-2.21412	2.22e-25
ENSG00000089094	KDM2B	TBOOH	-2.40258	8.91e-27
ENSG00000089094	KDM2B	BPDE	-3.24273	3.7e-43
ENSG00000089154	GCN1	MMS	-1.72365	8.1e-20
ENSG00000089154	GCN1	UVC	-1.55349	4.46e-15
ENSG00000089159	PXN	UVC	-2.33966	4.01e-40
ENSG00000089159	PXN	MMS	-2.30156	7.34e-43
ENSG00000089159	PXN	TBOOH	-3.03136	9.85e-53
ENSG00000089177	KIF16B	UVC	-1.8703	6.13e-08
ENSG00000089177	KIF16B	BPDE	-2.19052	5.34e-11
ENSG00000089234	BRAP	UVC	-2.02923	9.91e-11
ENSG00000089234	BRAP	MMS	-1.69897	2.19e-08
ENSG00000089234	BRAP	TBOOH	-2.137	6.03e-12
ENSG00000089486	CDIP1	TBOOH	-2.60998	1.48e-20
ENSG00000089486	CDIP1	UVC	-1.85241	1.71e-12
ENSG00000089486	CDIP1	MMS	-2.17804	3.53e-16
ENSG00000089639	GMIP	TBOOH	-1.89326	9.61e-10
ENSG00000089639	GMIP	BPDE	-1.97813	8.04e-11
ENSG00000089639	GMIP	UVC	-3.08863	4.72e-22
ENSG00000089639	GMIP	MMS	-2.0482	1.99e-11
ENSG00000089682	RBM41	BPDE	-1.7556	8.44e-08
ENSG00000089693	MLF2	TBOOH	-1.66177	1.37e-23
ENSG00000089818	NECAP1	HC	-2.68226	1.17e-33
ENSG00000089818	NECAP1	UVC	-2.76063	2.59e-29
ENSG00000089818	NECAP1	MMS	-2.33649	1.2e-24
ENSG00000089818	NECAP1	TBOOH	-1.91017	1.06e-17
ENSG00000089820	ARHGAP4	MMS	1.52782	2.44e-12
ENSG00000089820	ARHGAP4	TBOOH	1.93145	1.81e-20
ENSG00000089902	RCOR1	HC	-1.86894	3.67e-12
ENSG00000089902	RCOR1	TBOOH	-2.15402	4.04e-14
ENSG00000089902	RCOR1	MMS	-3.2619	4.25e-29
ENSG00000089902	RCOR1	UVC	-4.09645	4.12e-42
ENSG00000089902	RCOR1	BPDE	-3.71086	3.46e-36
ENSG00000090013	BLVRB	TBOOH	-1.69118	5.64e-07
ENSG00000090020	SLC9A1	TBOOH	-3.26087	7.14e-25
ENSG00000090020	SLC9A1	UVC	-3.15665	1.38e-23
ENSG00000090020	SLC9A1	BPDE	-2.00215	2.04e-11
ENSG00000090020	SLC9A1	MMS	-2.84908	5.67e-21
ENSG00000090054	SPTLC1	UVC	-2.07528	1.22e-13
ENSG00000090054	SPTLC1	MMS	-1.9124	4.3e-13
ENSG00000090054	SPTLC1	TBOOH	-2.191	1.16e-14
ENSG00000090061	CCNK	TBOOH	-1.67854	3.63e-17
ENSG00000090097	PCBP4	HC	-2.09754	1.52e-12
ENSG00000090097	PCBP4	MMS	-1.98141	1.07e-11
ENSG00000090097	PCBP4	TBOOH	-2.22226	2.12e-13
ENSG00000090104	RGS1	MMS	-1.84583	2e-09
ENSG00000090104	RGS1	UVC	-1.95507	2.8e-10
ENSG00000090316	MAEA	UVC	-2.60966	1.83e-35
ENSG00000090372	STRN4	UVC	-3.31912	7.67e-31
ENSG00000090372	STRN4	HC	-2.96628	1.31e-26
ENSG00000090372	STRN4	MMS	-3.81703	6.09e-43
ENSG00000090372	STRN4	BPDE	-2.46508	7.04e-21
ENSG00000090372	STRN4	TBOOH	-3.8532	3.76e-41
ENSG00000090382	LYZ	TBOOH	-2.77086	1.24e-16
ENSG00000090432	MUL1	TBOOH	-3.99264	6.8e-33
ENSG00000090432	MUL1	UVC	-3.90368	2.65e-30
ENSG00000090432	MUL1	MMS	-2.86316	2.85e-18
ENSG00000090432	MUL1	BPDE	-2.56655	1.35e-14
ENSG00000090520	DNAJB11	TBOOH	-3.0174	6.18e-28
ENSG00000090520	DNAJB11	UVC	-3.37378	9.3e-33
ENSG00000090520	DNAJB11	HC	-1.56956	2.33e-10
ENSG00000090520	DNAJB11	MMS	-2.80522	6.39e-26
ENSG00000090612	ZNF268	TBOOH	-1.55524	1.18e-06
ENSG00000090612	ZNF268	UVC	-1.8767	2.74e-09
ENSG00000090857	PDPR	TBOOH	-2.29648	2.29e-27
ENSG00000090857	PDPR	MMS	-2.4577	2.57e-32
ENSG00000090861	AARS1	UVC	-1.7202	9.9e-29
ENSG00000090989	EXOC1	UVC	-1.94873	2.4e-25
ENSG00000091009	RBM27	TBOOH	-1.78343	6.03e-11
ENSG00000091009	RBM27	BPDE	-1.58571	8.2e-10
ENSG00000091073	DTX2	UVC	-2.80425	1.01e-17
ENSG00000091073	DTX2	TBOOH	-1.95415	1.12e-09
ENSG00000091073	DTX2	BPDE	-2.98323	6.46e-20
ENSG00000091073	DTX2	MMS	-1.89162	1.2e-09
ENSG00000091129	NRCAM	BPDE	-2.01465	4.29e-10
ENSG00000091129	NRCAM	UVC	-1.66297	2.82e-07
ENSG00000091140	DLD	UVC	-1.84117	1.59e-12
ENSG00000091140	DLD	TBOOH	-2.46793	3.29e-20
ENSG00000091140	DLD	MMS	-1.88209	9.4e-14
ENSG00000091157	WDR7	BPDE	-3.15739	4.69e-27
ENSG00000091157	WDR7	MMS	-1.86837	3.49e-12
ENSG00000091157	WDR7	UVC	-2.39475	6.39e-17
ENSG00000091157	WDR7	TBOOH	-2.68186	1.58e-20
ENSG00000091490	SEL1L3	MMS	-2.08889	5.98e-19
ENSG00000091490	SEL1L3	TBOOH	-2.06728	1.43e-17
ENSG00000091592	NLRP1	HC	-1.57722	1.15e-09
ENSG00000091732	ZC3HC1	TBOOH	-2.98928	1.18e-21
ENSG00000091732	ZC3HC1	UVC	-3.7285	1.83e-32
ENSG00000091732	ZC3HC1	MMS	-3.09936	1.19e-23
ENSG00000091732	ZC3HC1	HC	-2.02568	7.52e-11
ENSG00000091732	ZC3HC1	BPDE	-2.80906	1.74e-19
ENSG00000091947	TMEM11	TBOOH	-1.53067	4.23e-08
ENSG00000092094	OSGEP	HC	-2.02379	2.02e-17
ENSG00000092140	G2E3	BPDE	-2.33245	3.19e-19
ENSG00000092140	G2E3	UVC	-2.24809	1.31e-16
ENSG00000092140	G2E3	MMS	-1.58466	1.15e-10
ENSG00000092330	TINF2	MMS	-2.71963	7.41e-41
ENSG00000092330	TINF2	TBOOH	-2.97065	1.93e-45
ENSG00000092330	TINF2	UVC	-2.33465	7.58e-32
ENSG00000092439	TRPM7	BPDE	-1.53431	1.38e-23
ENSG00000092470	WDR76	TBOOH	-1.89242	1.62e-08
ENSG00000092470	WDR76	MMS	-1.75218	1.44e-07
ENSG00000092621	PHGDH	HC	-1.52282	2.81e-06
ENSG00000092621	PHGDH	TBOOH	-2.18122	4.37e-11
ENSG00000092621	PHGDH	UVC	-1.93812	5.69e-09
ENSG00000092621	PHGDH	MMS	-2.18128	1.19e-11
ENSG00000092621	PHGDH	BPDE	-1.77584	2.37e-08
ENSG00000092841	MYL6	HC	1.64897	8.49e-93
ENSG00000092847	AGO1	TBOOH	-2.20256	9.79e-18
ENSG00000092847	AGO1	MMS	-1.91093	4.56e-15
ENSG00000092871	RFFL	MMS	-1.8595	1.29e-28
ENSG00000092871	RFFL	TBOOH	-2.27516	1.94e-34
ENSG00000092931	MFSD11	BPDE	-1.91864	8.54e-10
ENSG00000092931	MFSD11	UVC	-2.0919	6.4e-11
ENSG00000092931	MFSD11	MMS	-2.55043	4.89e-16
ENSG00000092931	MFSD11	HC	-1.78142	1.27e-08
ENSG00000092978	GPATCH2	BPDE	-1.66329	8.21e-07
ENSG00000092978	GPATCH2	UVC	-1.54863	6.34e-06
ENSG00000093000	NUP5	TBOOH	-1.71544	1.53e-22
ENSG00000093167	LRRFIP2	UVC	-1.87928	7.69e-11
ENSG00000093167	LRRFIP2	MMS	-1.52543	1.85e-08
ENSG00000093167	LRRFIP2	TBOOH	-1.83851	6.46e-11
ENSG00000093183	SEC22C	TBOOH	-2.42108	2.85e-21
ENSG00000093183	SEC22C	UVC	-2.11875	1.78e-17
ENSG00000093183	SEC22C	MMS	-3.17994	5.67e-34
ENSG00000094631	HDAC6	UVC	-1.83197	6.75e-09
ENSG00000094631	HDAC6	HC	-1.5782	1.72e-07
ENSG00000094841	UPRT	BPDE	-1.6978	4.49e-08
ENSG00000094841	UPRT	MMS	-2.20461	8.31e-13
ENSG00000094841	UPRT	TBOOH	-2.73061	9.96e-19
ENSG00000094841	UPRT	UVC	-1.56653	1.18e-06
ENSG00000094880	CDC23	TBOOH	-2.9149	8.72e-24
ENSG00000094880	CDC23	UVC	-3.03711	3.15e-24
ENSG00000094880	CDC23	BPDE	-1.78183	1.05e-10
ENSG00000094880	CDC23	MMS	-3.00472	9.52e-26
ENSG00000094975	SUCO	MMS	-2.00884	1.55e-19
ENSG00000094975	SUCO	UVC	-2.5096	7.15e-25
ENSG00000095002	MSH2	BPDE	-2.00733	1.92e-10
ENSG00000095139	ARCN1	UVC	-1.98599	4.32e-17
ENSG00000095139	ARCN1	MMS	-1.7965	3.14e-17
ENSG00000095139	ARCN1	TBOOH	-2.43265	1.23e-23
ENSG00000095209	TMEM38B	HC	1.65327	4.02e-08
ENSG00000095261	PSMD5	MMS	-2.53018	9.38e-24
ENSG00000095261	PSMD5	BPDE	-1.82546	9.96e-15
ENSG00000095261	PSMD5	UVC	-2.5078	1.35e-22
ENSG00000095261	PSMD5	TBOOH	-4.00215	2.87e-49
ENSG00000095319	NUP188	TBOOH	-1.61343	1.09e-18
ENSG00000095319	NUP188	MMS	-2.02797	4.73e-24
ENSG00000095319	NUP188	BPDE	-1.66581	2.41e-20
ENSG00000095319	NUP188	UVC	-1.73989	1.23e-19
ENSG00000095370	SH2D3C	BPDE	-3.28548	4.44e-41
ENSG00000095370	SH2D3C	TBOOH	-2.65449	2.63e-30
ENSG00000095370	SH2D3C	UVC	-3.65019	4.17e-44
ENSG00000095370	SH2D3C	MMS	-2.27301	1.67e-24
ENSG00000095380	NANS	TBOOH	-2.2499	2.97e-13
ENSG00000095485	CWF19L1	UVC	-2.32722	1.09e-16
ENSG00000095485	CWF19L1	MMS	-2.08714	3.46e-15
ENSG00000095485	CWF19L1	TBOOH	-1.86645	3.06e-12
ENSG00000095564	BTAF1	UVC	-2.05916	1.05e-12
ENSG00000095564	BTAF1	BPDE	-2.36473	9.48e-17
ENSG00000095574	IKZF5	TBOOH	-2.27178	2.24e-15
ENSG00000095794	CREM	TBOOH	-1.77633	1.14e-11
ENSG00000095794	CREM	UVC	-1.60535	2.1e-10
ENSG00000095794	CREM	MMS	-2.26421	9.51e-18
ENSG00000095951	HIVEP1	BPDE	-2.07311	8.55e-10
ENSG00000096060	FKBP5	BPDE	-1.91255	2.9e-27
ENSG00000096060	FKBP5	UVC	-1.56445	5.29e-17
ENSG00000096070	BRPF3	BPDE	-2.09236	1.57e-12
ENSG00000096070	BRPF3	TBOOH	-3.78426	1.66e-35
ENSG00000096070	BRPF3	MMS	-3.54836	2.59e-33
ENSG00000096070	BRPF3	HC	-1.70281	2.09e-08
ENSG00000096070	BRPF3	UVC	-2.71191	1.96e-18
ENSG00000096080	MRPS18A	MMS	-1.833	2.58e-08
ENSG00000096080	MRPS18A	TBOOH	-2.15254	1.74e-10
ENSG00000096080	MRPS18A	UVC	-2.24175	3.24e-11
ENSG00000096092	TMEM14A	HC	2.22452	3.89e-12
ENSG00000096654	ZNF184	UVC	-1.66095	9.85e-08
ENSG00000096717	SIRT1	TBOOH	-2.51513	1.28e-26
ENSG00000096717	SIRT1	MMS	-2.12383	1.64e-21
ENSG00000096717	SIRT1	UVC	-3.1425	1.21e-34
ENSG00000096968	JAK2	UVC	-1.87419	2.16e-09
ENSG00000096968	JAK2	TBOOH	-2.54216	5.81e-16
ENSG00000096968	JAK2	BPDE	-2.6018	1.42e-17
ENSG00000096968	JAK2	MMS	-2.06737	6.54e-12
ENSG00000096996	IL12RB1	TBOOH	-1.74329	1.45e-07
ENSG00000097007	ABL1	HC	-1.75111	3.45e-09
ENSG00000097007	ABL1	TBOOH	-3.5223	1.13e-30
ENSG00000097007	ABL1	UVC	-4.28174	2.4e-46
ENSG00000097007	ABL1	MMS	-3.01447	5.13e-25
ENSG00000097007	ABL1	BPDE	-4.07243	3.17e-42
ENSG00000097033	SH3GLB1	TBOOH	-1.50933	2.2e-22
ENSG00000099139	PCSK5	BPDE	-1.79667	1.42e-09
ENSG00000099203	TMED1	TBOOH	-2.0489	1.02e-10
ENSG00000099219	ERMP1	TBOOH	-2.73157	2.87e-18
ENSG00000099219	ERMP1	MMS	-2.89648	6.92e-22
ENSG00000099219	ERMP1	UVC	-1.85517	1.9e-09
ENSG00000099219	ERMP1	BPDE	-1.68648	2.79e-08
ENSG00000099308	MAST3	UVC	-2.00538	7.06e-12
ENSG00000099308	MAST3	MMS	-1.83047	2.2e-11
ENSG00000099331	MYO9B	UVC	-2.37486	3.76e-26
ENSG00000099331	MYO9B	BPDE	-2.19557	1.35e-24
ENSG00000099337	KCNK6	HC	-2.29572	8.03e-12
ENSG00000099337	KCNK6	MMS	-1.67566	2.59e-07
ENSG00000099337	KCNK6	UVC	-1.70355	2.8e-07
ENSG00000099364	FBXL19	HC	-1.67792	1.39e-07
ENSG00000099364	FBXL19	BPDE	-2.07594	8.99e-13
ENSG00000099364	FBXL19	TBOOH	-1.77234	1.26e-09
ENSG00000099364	FBXL19	MMS	-1.77815	4.98e-10
ENSG00000099381	SETD1A	TBOOH	-2.2392	1.68e-22
ENSG00000099381	SETD1A	MMS	-2.47746	4.28e-26
ENSG00000099381	SETD1A	UVC	-3.76759	4.16e-46
ENSG00000099381	SETD1A	BPDE	-2.74285	1.82e-31
ENSG00000099385	BCL7C	TBOOH	-1.58264	1.01e-07
ENSG00000099785	MARCHF2	UVC	-1.61757	5.81e-07
ENSG00000099785	MARCHF2	MMS	-2.19619	4.91e-13
ENSG00000099785	MARCHF2	TBOOH	-2.16635	1.16e-11
ENSG00000099795	NDUFB7	HC	1.72585	1.7e-14
ENSG00000099797	TECR	HC	-2.24145	6.4e-13
ENSG00000099804	CDC34	TBOOH	-2.28126	8.87e-22
ENSG00000099804	CDC34	UVC	-2.42809	2.57e-24
ENSG00000099804	CDC34	MMS	-1.61057	1.97e-14
ENSG00000099810	MTAP	BPDE	-2.35579	2.02e-17
ENSG00000099810	MTAP	TBOOH	-2.56641	6.98e-19
ENSG00000099810	MTAP	MMS	-2.48509	5.3e-19
ENSG00000099810	MTAP	UVC	-2.25089	1.37e-14
ENSG00000099860	GADD45B	BPDE	3.3036	5.39e-46
ENSG00000099860	GADD45B	UVC	2.44337	9.75e-32
ENSG00000099860	GADD45B	HC	1.95489	7.26e-25
ENSG00000099910	KLHL22	BPDE	-2.12622	5.85e-13
ENSG00000099910	KLHL22	TBOOH	-1.81672	1.46e-09
ENSG00000099910	KLHL22	MMS	-2.61668	1.26e-18
ENSG00000099910	KLHL22	UVC	-2.22755	4.26e-13
ENSG00000099940	SNAP29	TBOOH	-1.77347	1.48e-19
ENSG00000099940	SNAP29	MMS	-1.63229	1.76e-18
ENSG00000099942	CRKL	TBOOH	-2.39773	4.54e-28
ENSG00000099942	CRKL	UVC	-2.67572	7.18e-33
ENSG00000099942	CRKL	MMS	-2.97392	1.39e-39
ENSG00000099942	CRKL	BPDE	-1.94695	2.11e-22
ENSG00000099956	SMARCB1	HC	-1.965	3.27e-14
ENSG00000099956	SMARCB1	TBOOH	-2.07203	2.4e-14
ENSG00000099956	SMARCB1	UVC	-2.52642	3.78e-20
ENSG00000099956	SMARCB1	BPDE	-2.48893	1.51e-21
ENSG00000099956	SMARCB1	MMS	-2.27759	9.79e-18
ENSG00000099968	BCL2L13	MMS	-2.03185	3.02e-15
ENSG00000099968	BCL2L13	BPDE	-1.63799	4.25e-12
ENSG00000099968	BCL2L13	UVC	-2.02264	2.76e-15
ENSG00000099968	BCL2L13	TBOOH	-2.1359	2.75e-16
ENSG00000099991	CABIN1	BPDE	-1.51448	1.72e-08
ENSG00000099991	CABIN1	UVC	-1.85454	3.4e-10
ENSG00000099992	TBC1D1A	MMS	-2.09765	6.43e-22
ENSG00000099992	TBC1D1A	BPDE	-2.24839	4.96e-23
ENSG00000099992	TBC1D1A	UVC	-3.02371	3.88e-32
ENSG00000099992	TBC1D1A	TBOOH	-1.59256	1.11e-13
ENSG00000100014	SPECC1L	UVC	-2.72707	2.62e-25
ENSG00000100014	SPECC1L	BPDE	-3.1325	3.46e-32
ENSG00000100014	SPECC1L	MMS	-2.86567	7.14e-28
ENSG00000100014	SPECC1L	TBOOH	-3.78747	2.54e-40
ENSG00000100023	PPIL2	UVC	-1.64082	5.52e-08
ENSG00000100029	PES1	TBOOH	-1.5036	3.81e-06
ENSG00000100029	PES1	UVC	-2.2087	8.85e-12
ENSG00000100034	PPM1F	UVC	-2.44587	7.02e-16
ENSG00000100034	PPM1F	MMS	-2.82223	1.38e-21
ENSG00000100034	PPM1F	BPDE	-2.37156	7.38e-16
ENSG00000100034	PPM1F	TBOOH	-2.34137	1.3e-15
ENSG00000100056	ESS2	TBOOH	-2.9342	2.31e-26
ENSG00000100056	ESS2	MMS	-2.09049	2.51e-16
ENSG00000100056	ESS2	BPDE	-1.9321	6.02e-14
ENSG00000100056	ESS2	UVC	-3.13355	6.68e-29
ENSG00000100058	CRYBB2P1	MMS	-2.00217	3.91e-09
ENSG00000100058	CRYBB2P1	BPDE	-2.45518	5.96e-13
ENSG00000100058	CRYBB2P1	TBOOH	-1.64008	2.14e-06
ENSG00000100068	LRP5L	HC	-2.48898	3.88e-13
ENSG00000100068	LRP5L	BPDE	-2.03596	1.2e-09
ENSG00000100075	SLC25A1	UVC	-1.74763	5.52e-07
ENSG00000100075	SLC25A1	TBOOH	-2.5581	8.62e-14
ENSG00000100077	GRK3	BPDE	-1.50046	1.24e-06
ENSG00000100084	HIRA	UVC	-4.28063	9.74e-50
ENSG00000100084	HIRA	BPDE	-3.31447	7.76e-36
ENSG00000100084	HIRA	TBOOH	-3.61186	4.87e-38
ENSG00000100084	HIRA	HC	-1.93488	1.28e-14
ENSG00000100084	HIRA	MMS	-3.96734	1.17e-47
ENSG00000100099	HPS4	HC	-1.78705	1.05e-14
ENSG00000100099	HPS4	UVC	-1.51899	3.52e-10
ENSG00000100104	SRRD	TBOOH	-1.72278	1.55e-07
ENSG00000100104	SRRD	UVC	-1.73619	1.66e-07
ENSG00000100105	PATZ1	TBOOH	-2.55923	2.38e-30
ENSG00000100105	PATZ1	UVC	-2.4711	4.43e-27
ENSG00000100105	PATZ1	MMS	-2.13926	2.59e-23
ENSG00000100109	TFIP11	TBOOH	-2.44333	5.55e-24
ENSG00000100109	TFIP11	UVC	-2.81196	9.84e-30
ENSG00000100109	TFIP11	MMS	-1.63304	4.07e-15
ENSG00000100124	ANKRD54	HC	-1.97835	1.45e-10
ENSG00000100124	ANKRD54	UVC	-2.05936	1.86e-11
ENSG00000100124	ANKRD54	MMS	-1.93492	1.13e-10
ENSG00000100139	MICALL1	BPDE	-3.36598	8.89e-26
ENSG00000100139	MICALL1	HC	-1.6612	3.62e-06
ENSG00000100139	MICALL1	UVC	-3.56653	6.29e-29
ENSG00000100139	MICALL1	TBOOH	-3.27932	2.47e-24
ENSG00000100139	MICALL1	MMS	-3.57507	6.82e-32
ENSG00000100150	DEPDC5	HC	-3.14257	2.88e-22
ENSG00000100150	DEPDC5	BPDE	-2.50844	2.15e-15
ENSG00000100150	DEPDC5	MMS	-2.14062	1.14e-11
ENSG00000100150	DEPDC5	TBOOH	-1.67139	2.16e-07
ENSG00000100150	DEPDC5	UVC	-2.25705	1.81e-12
ENSG00000100201	DDX17	TBOOH	-1.64845	2.17e-07
ENSG00000100207	TCF2	TBOOH	-2.39976	2.22e-25
ENSG00000100207	TCF2	UVC	-2.58842	8.74e-29
ENSG00000100207	TCF2	BPDE	-2.94548	1.94e-41
ENSG00000100207	TCF2	MMS	-1.85722	2.35e-20
ENSG00000100209	HSCB	TBOOH	-1.6252	3.2e-07
ENSG00000100211	CBY1	TBOOH	-2.2263	2.68e-15
ENSG00000100211	CBY1	UVC	-2.64172	9.55e-20
ENSG00000100211	CBY1	MMS	-2.42478	3.12e-18
ENSG00000100211	CBY1	HC	-2.13122	5.38e-15
ENSG00000100219	XBP1	TBOOH	-2.09413	1.45e-37
ENSG00000100220	RTCB	TBOOH	-2.36506	1.17e-21
ENSG00000100221	JOSD1	MMS	-1.62502	4.61e-28
ENSG00000100226	GTPBP1	TBOOH	-2.90545	2.69e-36
ENSG00000100226	GTPBP1	UVC	-2.4171	7.52e-26
ENSG00000100226	GTPBP1	MMS	-2.92272	7.72e-38
ENSG00000100227	POLDIP3	UVC	-1.52294	4.79e-21
ENSG00000100227	POLDIP3	TBOOH	-2.38807	3.41e-35
ENSG00000100227	POLDIP3	MMS	-1.51797	7.13e-23
ENSG00000100241	SBF1	UVC	-1.88843	1.35e-23
ENSG00000100246	DNAL4	MMS	-1.74536	1.37e-09
ENSG00000100246	DNAL4	TBOOH	-2.20009	7.17e-14
ENSG00000100246	DNAL4	UVC	-2.71373	4.95e-19
ENSG00000100266	PACSIN2	UVC	-1.93683	3.71e-19
ENSG00000100266	PACSIN2	BPDE	-1.95853	1.85e-22
ENSG00000100266	PACSIN2	HC	-1.84385	1.9e-22
ENSG00000100266	PACSIN2	TBOOH	-2.62406	6.72e-31
ENSG00000100266	PACSIN2	MMS	-1.50533	5.01e-16
ENSG00000100280	AP1B1	TBOOH	-1.63956	1.27e-09
ENSG00000100280	AP1B1	MMS	-1.75639	6.22e-11
ENSG00000100280	AP1B1	UVC	-1.63298	1.24e-09
ENSG00000100284	TOM1	UVC	-3.19814	2.2e-23
ENSG00000100284	TOM1	BPDE	-1.85805	2.47e-09
ENSG00000100284	TOM1	MMS	-1.7575	1.86e-08
ENSG00000100284	TOM1	TBOOH	-1.60327	5.61e-07
ENSG00000100292	HMOX1	BPDE	-3.58595	1.63e-37
ENSG00000100292	HMOX1	MMS	-7.25658	2.39e-112
ENSG00000100292	HMOX1	TBOOH	-8.2443	2.28e-133
ENSG00000100292	HMOX1	HC	-9.32167	1.22e-134
ENSG00000100292	HMOX1	UVC	-9.24612	7.2e-183
ENSG00000100296	THOC5	MMS	-1.93725	8.11e-13
ENSG00000100296	THOC5	UVC	-1.7977	5.61e-11
ENSG00000100296	THOC5	HC	-1.66899	3.19e-11
ENSG00000100296	THOC5	TBOOH	-1.88959	3.37e-12
ENSG00000100304	TTLL12	TBOOH	-2.63349	1.38e-15
ENSG00000100304	TTLL12	BPDE	-2.01627	2.19e-09
ENSG00000100304	TTLL12	MMS	-2.81379	9.37e-19
ENSG00000100304	TTLL12	UVC	-2.61415	1.86e-15
ENSG00000100324	TAB1	BPDE	-2.35324	6.67e-20
ENSG00000100324	TAB1	MMS	-3.01114	3.21e-27
ENSG00000100324	TAB1	UVC	-2.74178	4.7e-23
ENSG00000100324	TAB1	TBOOH	-2.92336	4.07e-25
ENSG00000100330	MTMR3	BPDE	-2.8074	3.41e-36
ENSG00000100330	MTMR3	UVC	-2.04335	1.66e-20
ENSG00000100330	MTMR3	MMS	-2.20015	5.63e-23
ENSG00000100335	MIEF1	TBOOH	-2.61471	2.87e-31
ENSG00000100335	MIEF1	MMS	-2.08253	6.39e-23
ENSG00000100342	APOL1	TBOOH	-1.54129	1.91e-08
ENSG00000100342	APOL1	MMS	-2.20666	2.06e-15
ENSG00000100346	CACNA1I	BPDE	-1.71088	2.88e-07
ENSG00000100346	CACNA1I	UVC	-1.62145	1.59e-06
ENSG00000100347	SAMM5	UVC	-2.63698	2.15e-16
ENSG00000100350	FOXRED2	TBOOH	-2.79893	2.48e-18
ENSG00000100350	FOXRED2	MMS	-2.61082	9.61e-17
ENSG00000100350	FOXRED2	UVC	-2.11766	2.46e-10
ENSG00000100359	SGSM3	HC	-1.76873	2.24e-08
ENSG00000100360	IFT27	UVC	-2.4893	7.61e-21
ENSG00000100360	IFT27	TBOOH	-1.74912	6.26e-13
ENSG00000100360	IFT27	MMS	-1.76658	1.63e-14
ENSG00000100364	KIAA93	TBOOH	-2.17184	4.1e-15
ENSG00000100364	KIAA93	UVC	-2.17805	1.64e-14
ENSG00000100364	KIAA93	BPDE	-2.1092	1.13e-14
ENSG00000100364	KIAA93	MMS	-2.84925	7.06e-24
ENSG00000100372	SLC25A17	TBOOH	-2.50917	2.68e-16
ENSG00000100372	SLC25A17	MMS	-2.44231	1.55e-15
ENSG00000100372	SLC25A17	BPDE	-1.70468	1.76e-08
ENSG00000100372	SLC25A17	UVC	-2.89815	5.8e-20
ENSG00000100376	FAM118A	UVC	-1.70489	2.16e-09
ENSG00000100376	FAM118A	MMS	-1.60208	7.05e-09
ENSG00000100376	FAM118A	HC	-2.3704	8.5e-17
ENSG00000100379	KCTD17	TBOOH	-1.53591	6.57e-06
ENSG00000100379	KCTD17	UVC	-2.02646	4.63e-09
ENSG00000100385	IL2RB	UVC	-2.79722	1.8e-23
ENSG00000100385	IL2RB	TBOOH	-2.42761	1.32e-18
ENSG00000100385	IL2RB	MMS	-2.89612	3.29e-26
ENSG00000100385	IL2RB	BPDE	-1.69558	4.71e-11
ENSG00000100393	EP3	MMS	-1.60463	1.18e-36
ENSG00000100393	EP3	UVC	-1.97099	5e-36
ENSG00000100393	EP3	BPDE	-1.61537	3.06e-39
ENSG00000100395	L3MBTL2	UVC	-1.53226	2.95e-08
ENSG00000100403	ZC3H7B	UVC	-2.36024	1.14e-16
ENSG00000100403	ZC3H7B	MMS	-2.55412	2.63e-20
ENSG00000100403	ZC3H7B	BPDE	-2.21052	3e-16
ENSG00000100403	ZC3H7B	TBOOH	-2.20364	3.42e-15
ENSG00000100403	ZC3H7B	HC	-2.16698	4.17e-15
ENSG00000100410	PHF5A	TBOOH	-2.08256	6.22e-31
ENSG00000100412	ACO2	MMS	-1.59449	1.18e-22
ENSG00000100412	ACO2	UVC	-1.7843	2.22e-23
ENSG00000100412	ACO2	TBOOH	-1.54077	2.06e-21
ENSG00000100413	POLR3H	HC	-1.58206	3.73e-06
ENSG00000100413	POLR3H	TBOOH	-3.085	1.75e-21
ENSG00000100413	POLR3H	MMS	-2.57252	7.75e-16
ENSG00000100413	POLR3H	BPDE	-2.89817	6.43e-20
ENSG00000100413	POLR3H	UVC	-2.9724	1.16e-20
ENSG00000100417	PMM1	TBOOH	-1.9008	6.32e-12
ENSG00000100425	BRD1	BPDE	-2.43591	2.63e-20
ENSG00000100425	BRD1	UVC	-2.85186	5.53e-24
ENSG00000100426	ZBED4	BPDE	-2.64141	6.54e-19
ENSG00000100426	ZBED4	MMS	-2.93863	4.12e-23
ENSG00000100426	ZBED4	TBOOH	-3.19612	1.83e-25
ENSG00000100426	ZBED4	UVC	-3.50262	2.86e-30
ENSG00000100439	ABHD4	TBOOH	-3.43025	9.92e-32
ENSG00000100439	ABHD4	MMS	-3.03321	1.03e-25
ENSG00000100439	ABHD4	UVC	-3.10453	2.49e-25
ENSG00000100441	KHNYN	MMS	-2.18037	7.83e-34
ENSG00000100441	KHNYN	HC	-1.5831	2.52e-27
ENSG00000100441	KHNYN	TBOOH	-2.37633	1.94e-34
ENSG00000100441	KHNYN	UVC	-1.96969	4.21e-26
ENSG00000100462	PRMT5	TBOOH	-2.05539	6.61e-10
ENSG00000100478	AP4S1	BPDE	-1.71657	6.08e-09
ENSG00000100483	VCPKMT	MMS	-1.82626	2.2e-09
ENSG00000100483	VCPKMT	BPDE	-1.9589	8.89e-11
ENSG00000100483	VCPKMT	UVC	-1.88537	1.05e-09
ENSG00000100483	VCPKMT	TBOOH	-2.07818	2.5e-11
ENSG00000100485	SOS2	BPDE	-1.84339	1.3e-12
ENSG00000100522	GNPNAT1	TBOOH	-2.07258	3.3e-11
ENSG00000100523	DDHD1	MMS	-2.2837	1.17e-27
ENSG00000100523	DDHD1	HC	-1.84673	3.95e-24
ENSG00000100523	DDHD1	BPDE	-1.81374	3.59e-21
ENSG00000100523	DDHD1	UVC	-1.63159	1.57e-15
ENSG00000100523	DDHD1	TBOOH	-2.01028	7.04e-23
ENSG00000100528	CNIH1	HC	1.95794	6.26e-19
ENSG00000100532	CGRRF1	HC	1.5741	1.05e-06
ENSG00000100568	VTI1B	TBOOH	-1.69162	4.85e-18
ENSG00000100580	TMED8	TBOOH	-2.31919	7.28e-15
ENSG00000100580	TMED8	MMS	-1.57062	2.8e-08
ENSG00000100592	DAAM1	UVC	-1.60172	9.03e-09
ENSG00000100592	DAAM1	BPDE	-2.30758	1.17e-16
ENSG00000100596	SPTLC2	UVC	-2.77686	1.07e-26
ENSG00000100596	SPTLC2	BPDE	-3.04869	2.27e-34
ENSG00000100596	SPTLC2	MMS	-2.70053	1.78e-28
ENSG00000100596	SPTLC2	TBOOH	-2.6735	4.9e-26
ENSG00000100599	RIN3	BPDE	-2.85398	8.1e-25
ENSG00000100599	RIN3	UVC	-2.70596	1.93e-21
ENSG00000100599	RIN3	MMS	-1.59843	7.06e-10
ENSG00000100605	ITPK1	TBOOH	-2.50133	5.17e-18
ENSG00000100605	ITPK1	MMS	-1.8198	3.46e-11
ENSG00000100605	ITPK1	UVC	-1.51585	1.08e-07
ENSG00000100605	ITPK1	BPDE	-1.66512	6e-10
ENSG00000100614	PPM1A	MMS	-1.50158	1.43e-12
ENSG00000100614	PPM1A	TBOOH	-1.61238	6.79e-13
ENSG00000100647	SUSD6	UVC	-2.88723	1.01e-23
ENSG00000100647	SUSD6	BPDE	-3.06578	1.92e-29
ENSG00000100647	SUSD6	MMS	-3.37465	2.64e-32
ENSG00000100647	SUSD6	TBOOH	-3.29376	4.83e-30
ENSG00000100697	DICER1	BPDE	-1.51054	8.82e-19
ENSG00000100711	ZFYVE21	MMS	-2.75063	1.07e-21
ENSG00000100711	ZFYVE21	UVC	-3.03377	1.32e-23
ENSG00000100711	ZFYVE21	HC	-1.75909	7.06e-10
ENSG00000100711	ZFYVE21	TBOOH	-3.12756	3.77e-25
ENSG00000100714	MTHFD1	TBOOH	-1.56188	2.12e-07
ENSG00000100714	MTHFD1	MMS	-2.14917	7.5e-13
ENSG00000100714	MTHFD1	UVC	-1.55906	3.04e-07
ENSG00000100726	TELO2	UVC	-1.54408	1.85e-06
ENSG00000100731	PCNX1	MMS	-1.60231	5.86e-24
ENSG00000100731	PCNX1	UVC	-1.78615	6.93e-24
ENSG00000100731	PCNX1	BPDE	-2.13412	1.28e-32
ENSG00000100744	GSKIP	UVC	-1.98376	1.37e-09
ENSG00000100744	GSKIP	TBOOH	-2.00492	7.33e-10
ENSG00000100784	RPS6KA5	BPDE	-2.10079	5.66e-29
ENSG00000100802	C14orf93	TBOOH	-2.12187	1.47e-11
ENSG00000100804	PSMB5	TBOOH	-1.62408	3.83e-12
ENSG00000100814	CCNB1IP1	TBOOH	-1.7015	3.03e-08
ENSG00000100865	CINP	UVC	-1.64754	4.62e-07
ENSG00000100865	CINP	MMS	-1.55814	5.93e-07
ENSG00000100865	CINP	TBOOH	-2.00565	7.34e-10
ENSG00000100883	SRP54	TBOOH	-1.54799	1.66e-14
ENSG00000100883	SRP54	UVC	-1.50891	9.2e-12
ENSG00000100889	PCK2	TBOOH	-2.61046	3e-16
ENSG00000100889	PCK2	MMS	-2.70127	5.07e-19
ENSG00000100889	PCK2	HC	-2.21386	7.78e-12
ENSG00000100889	PCK2	UVC	-2.67181	3.36e-17
ENSG00000100890	PRORP	HC	-1.93205	4.44e-08
ENSG00000100890	PRORP	TBOOH	-1.92181	1.2e-08
ENSG00000100890	PRORP	BPDE	-1.96876	7.17e-09
ENSG00000100902	PSMA6	UVC	-2.0037	1.27e-08
ENSG00000100902	PSMA6	MMS	-1.72967	5.03e-07
ENSG00000100902	PSMA6	HC	-3.43667	1.22e-23
ENSG00000100934	SEC23A	MMS	-1.61709	3.49e-09
ENSG00000100934	SEC23A	UVC	-2.02258	1.72e-12
ENSG00000100949	RABGGTA	UVC	-1.87577	3.5e-08
ENSG00000100982	PCIF1	TBOOH	-2.47026	2.18e-16
ENSG00000100982	PCIF1	UVC	-1.80196	2.49e-09
ENSG00000100983	GSS	TBOOH	-1.53285	3e-09
[truncated: 12,165 more rows]

## Sheet: Table S3
Tab S3 Expression fold changes of CD8+ and epithelial cells treated with BDPE.
BPDE - benzo(a)pyrene-7,8-diol-9,10-epoxide
gene_name	logFC CD8+ T cells 5 μM BPDE	FC epithelial cells 0.5 μM BPDE (Lu et al.)
FNDC3B	-3.48025	-16.5642
AHCTF1	-2.14587	-12.6407
SYNJ2	-2.28705	-11.1001
ZHX2	-4.36647	-11.0617
ITCH	-1.80113	-10.0735
PPP2R2D	-2.58969	-9.86624
NCOA1	-1.59775	-9.26955
INTS2	-1.59188	-8.25347
PLCL2	-1.91455	-7.91725
REV3L	-2.19318	-7.28536
TCF7L2	-2.75018	-7.13543
SFMBT2	-2.68531	-7.01285
MAP4K3	-2.53959	-6.90432
ATXN1	-3.03023	-6.50929
RREB1	-4.59507	-6.48677
WDR7	-3.15739	-6.11563
ZMYND8	-2.52942	-6.06287
NRF1	-4.83667	-6.01056
PTPRJ	-2.76444	-5.95871
PDE4D	-1.55916	-5.62752
RUNX2	-2.16828	-5.60805
IGF1R	-2.56464	-5.55005
MAML2	-2.40367	-5.53085
RAPGEF6	-4.16878	-5.42642
SMAD3	-3.37629	-5.38893
BICD2	-1.80918	-5.3796
BMP2K	-2.439	-5.22344
MBP	-1.59558	-4.83998
MGA	-2.02895	-4.8316
ZNF407	-3.97554	-4.80654
BANP	-3.02567	-4.74037
CHD9	-1.75743	-4.73216
GRK5	-2.34553	-4.59479
DYRK1A	-2.55423	-4.52369
PMM2	-2.38625	-4.50023
PHF20	-1.72151	-4.48466
ASXL2	-2.03469	-4.46915
CDK6	-2.89683	-4.43059
EHMT1	-2.49297	-4.40762
AFF4	-2.26545	-4.3696
GNAQ	-2.57492	-4.34694
RAI1	-3.50102	-4.31691
TLK2	-4.35384	-4.23541
STAMBPL1	-1.96365	-4.19887
LMNB1	-3.04686	-4.16986
EXT1	-3.07574	-4.14106
WDR20	-2.86617	-4.14106
AEBP2	-2.74369	-4.12673
DIP2B	-3.98669	-4.08405
AXIN1	-2.68346	-4.05584
ZCCHC7	-1.51232	-3.97237
ZCCHC14	-2.45528	-3.9381
HIVEP1	-2.07311	-3.92448
SLC6A6	-2.18806	-3.92448
PUM1	-2.3919	-3.91768
RAB28	-1.90773	-3.91768
FNDC3A	-1.7688	-3.90413
TANC2	-4.4864	-3.87716
RBMS1	-1.86432	-3.85706
ASH1L	-1.62128	-3.81055
LYN	-2.35489	-3.70635
PEX14	-4.64929	-3.68713
MAP3K5	-2.84958	-3.67438
MTMR12	-1.6326	-3.66167
ARHGAP17	-2.57463	-3.605
NUP35	-1.75381	-3.605
ARHGAP21	-2.18465	-3.58631
GNA12	-3.76981	-3.55537
KLF13	-2.02762	-3.53081
TRAF3IP1	-2.5083	-3.47617
ELMO2	-1.86765	-3.47015
FOXK2	-4.10123	-3.47015
ANKRD11	-1.84473	-3.44618
ACSL3	-2.4981	-3.44022
PUM2	-2.19574	-3.44022
NCOA3	-1.78878	-3.43426
DENND4C	-1.61044	-3.41645
LDLR	-2.13181	-3.39286
CDK8	-2.51938	-3.37526
SEC24A	-1.97217	-3.37526
B4GALT5	-3.56006	-3.36942
TRAM2	-1.53063	-3.36942
UBE2H	-2.01019	-3.35776
MFHAS1	-2.99225	-3.34615
SLCO3A1	-3.69674	-3.32879
UBR1	-2.50782	-3.32879
ATP2B1	-1.62114	-3.24901
RNF13	-1.71875	-3.23777
ADARB1	-3.22914	-3.23216
HMGCS1	-1.59961	-3.23216
VKORC1L1	-2.17029	-3.22098
SLMAP	-3.27095	-3.20984
RICTOR	-2.36718	-3.19319
ZFX	-2.7916	-3.19319
SASS6	-2.23339	-3.18766
SPTLC2	-3.04869	-3.18766
PAN3	-1.94429	-3.18215
MBNL2	-1.92843	-3.17664
TAF4	-2.60005	-3.17664
MEGF9	-1.85186	-3.14923
ARHGAP12	-2.76036	-3.13834
JMJD1C	-1.5697	-3.13834
POLR1B	-2.71308	-3.12206
PRDM15	-3.09644	-3.10588
SEC24B	-3.11609	-3.09513
ARID2	-2.10056	-3.08442
ANKS1A	-4.01505	-3.07375
HMOX1	-3.58595	-3.06843
QSER1	-1.5548	-3.06312
LATS2	-3.13198	-3.04723
RCOR1	-3.71086	-3.03669
BRD1	-2.43591	-3.03143
CHSY1	-3.34296	-3.03143
RNF4	-1.64039	-3.03143
VPS13A	-1.9737	-3.03143
DLG1	-1.96944	-3.01571
PKN2	-1.70265	-3.01571
SIN3A	-1.80208	-3.01049
SWAP70	-1.70313	-3.01049
E2F3	-2.36264	-3.00008
ROCK2	-2.74357	-2.9897
FASTKD1	-2.42086	-2.96905
ZSWIM6	-3.36463	-2.96905
USP24	-1.78928	-2.96391
LRRC8D	-2.18993	-2.95878
NUP153	-3.3457	-2.94854
HMGCR	-1.66679	-2.94343
SBF2	-3.30363	-2.94343
LARP4	-3.32327	-2.93834
SVIL	-1.59149	-2.93834
SOCS5	-2.06052	-2.9231
BCL2L1	-2.67386	-2.90291
BTAF1	-2.36473	-2.90291
UBTD2	-2.50227	-2.89287
MED27	-3.01906	-2.88786
CCDC12	-2.82985	-2.88286
ATP13A3	-1.85175	-2.87787
FBXO11	-2.92464	-2.87288
CHD7	-2.9692	-2.85799
SLC7A1	-3.82528	-2.8481
VPS54	-2.55049	-2.81864
RAPGEF2	-3.86896	-2.80403
RCAN1	-3.6227	-2.80403
RNGTT	-3.72868	-2.80403
SHPRH	-2.06548	-2.79917
UBE2G1	-2.75868	-2.79917
EARS2	-1.7097	-2.76063
MTHFD1L	-1.83929	-2.76063
MFN1	-2.26865	-2.75108
VEZT	-2.02062	-2.75108
USP32	-3.18424	-2.74157
MLLT10	-1.96364	-2.72735
STRN3	-2.43697	-2.71321
CAMSAP1	-3.47022	-2.6898
CTCF	-1.55966	-2.6898
SKI	-3.29732	-2.68515
NF1	-2.36491	-2.6805
TRRAP	-2.23629	-2.6805
FRYL	-1.73902	-2.67586
PLEKHA5	-2.12278	-2.67586
PPFIA1	-2.0353	-2.67586
ZNF644	-1.88338	-2.67586
CSNK1G1	-4.45683	-2.66198
MED13L	-2.70183	-2.65737
ANKRD28	-3.30041	-2.65277
EHBP1	-2.02373	-2.64818
PRKAG2	-2.94471	-2.64818
CREBBP	-1.66847	-2.63902
ABCC1	-1.69922	-2.63445
DDX10	-3.20101	-2.63445
HIRA	-3.31447	-2.63445
ITPR1	-3.00497	-2.62079
NCK1	-2.29502	-2.61625
CBLB	-1.82374	-2.59818
PDS5B	-1.68499	-2.59818
ARID1A	-1.58114	-2.58919
BARD1	-1.67654	-2.57576
USP10	-2.55169	-2.57576
DGCR2	-4.22326	-2.5713
ADNP	-1.54281	-2.56685
GCLM	-1.87903	-2.56241
RBM27	-1.58571	-2.56241
RAD18	-2.00706	-2.55354
TRAF3	-2.77911	-2.5403
PDPK1	-2.09185	-2.53151
AFF1	-1.62776	-2.50099
HEATR5B	-2.01363	-2.49666
BTBD7	-3.19742	-2.48802
PPTC7	-2.17744	-2.46656
ARHGEF7	-2.03851	-2.45803
ARIH1	-1.65164	-2.45377
ANKRD13C	-2.52954	-2.44952
ATR	-1.52337	-2.4326
ZBTB4	-1.52028	-2.42419
SENP2	-1.57493	-2.41999
ATF2	-1.58451	-2.41162
INTS9	-2.31306	-2.41162
SGMS1	-2.89475	-2.41162
TNFRSF10A	-1.73322	-2.41162
MED13	-1.76453	-2.40744
RRAS2	-3.46326	-2.40744
ZBTB2	-2.4375	-2.40744
SLC30A7	-2.68272	-2.39081
CUL1	-1.71138	-2.38667
MAPK6	-3.01254	-2.38254
MDN1	-1.62712	-2.37841
FBXW11	-3.12168	-2.36608
MAP2K4	-3.29855	-2.36199
PTCH1	-1.881	-2.36199
ATXN1L	-1.62545	-2.3579
POLR3B	-2.19097	-2.3579
UVRAG	-3.70343	-2.3579
EXOSC3	-2.88286	-2.35381
TNKS2	-1.66338	-2.35381
ATP2A2	-2.32645	-2.34567
NDE1	-1.76454	-2.33351
STAG1	-3.03086	-2.33351
UBR2	-1.78282	-2.32543
GTF2E1	-1.86426	-2.32141
SLC35F5	-1.99042	-2.32141
POLR3E	-1.73806	-2.31739
PPM1B	-2.00995	-2.31338
TAOK1	-1.90829	-2.30937
RYK	-1.90454	-2.30537
NFIC	-2.69001	-2.30138
ESCO1	-1.89684	-2.2974
ARFGEF1	-1.7462	-2.28548
PIK3CB	-3.44513	-2.28548
KLHL2	-1.88334	-2.28153
SETD1B	-1.88357	-2.28153
CXXC5	-2.36564	-2.27363
ANKRD27	-3.09189	-2.2697
TYW1	-3.15209	-2.2697
MPP7	-2.25642	-2.26577
ATAD2B	-2.82231	-2.25793
GOLPH3	-2.93012	-2.25793
STAM	-3.01391	-2.25793
TBL1XR1	-1.74875	-2.25793
SPEN	-1.78453	-2.25402
TBC1D14	-3.73636	-2.25012
ARFGEF2	-1.91761	-2.24233
PFKFB3	-3.05822	-2.23457
MTMR3	-2.8074	-2.22684
RPS6KC1	-3.08834	-2.22684
SNX13	-2.57452	-2.22684
TRIM24	-2.65302	-2.22684
CEP170	-1.6931	-2.21914
NUP98	-2.91447	-2.21914
NCOA5	-2.58395	-2.21146
DLEU2	-2.04528	-2.20763
NCOA6	-1.97095	-2.20763
TMEM65	-3.01599	-2.19619
TMEM68	-1.84851	-2.19619
CRTC3	-1.99884	-2.18859
RXRA	-3.34267	-2.18859
CASD1	-2.30949	-2.1848
CUL5	-2.15865	-2.1848
SMARCAD1	-2.49725	-2.1848
TGFBR2	-2.32574	-2.1848
ATF1	-1.5323	-2.17347
OXSR1	-2.09954	-2.17347
TUBGCP3	-2.63467	-2.16971
AMMECR1	-2.79801	-2.15472
GAPVD1	-1.50434	-2.15472
HINT3	-1.5496	-2.15099
EXOC6	-3.39932	-2.14726
MAP2K3	-1.71413	-2.13984
CCDC6	-3.16964	-2.12874
KCTD20	-1.8885	-2.12138
UIMC1	-2.15132	-2.12138
PIK3C2B	-2.84243	-2.1177
ARMC8	-1.61116	-2.11404
SEC23IP	-1.73364	-2.11404
AUTS2	-2.28897	-2.10672
GALNT2	-2.18714	-2.10307
CLPX	-1.86255	-2.0958
GATAD2A	-1.59488	-2.0958
TGFBR3	-1.71049	-2.08855
ARNTL	-3.11216	-2.08493
HEATR5A	-2.7519	-2.07772
SMURF2	-3.50623	-2.07772
GTF2H1	-1.54625	-2.07412
KLHL12	-1.55028	-2.07412
TXNRD1	-2.60351	-2.06695
OSBPL3	-2.02489	-2.06337
SPIN1	-2.16008	-2.05979
YTHDF2	-1.68455	-2.05979
CENPF	-1.68996	-2.05623
GCLC	-1.57933	-2.05623
CRK	-2.36249	-2.04557
PDE8A	-3.09318	-2.04557
SNX9	-3.45218	-2.04557
PSEN1	-2.03071	-2.04202
TRIM37	-3.01695	-2.04202
ADNP2	-1.87871	-2.03144
FBXO30	-2.45757	-2.03144
ZMIZ1	-2.29568	-2.03144
KEAP1	-2.09431	-2.02792
LARS2	-4.0569	-2.02792
SLC25A12	-1.71566	-2.02792
PREP	-2.13228	-2.0174
MTF2	-1.74757	-2.01391
ZYG11B	-2.0061	-2.01042
PKP4	-1.58944	-2.00694
ZDHHC7	-2.01184	-2.00347
PICALM	-1.68153	-2
NOL9	-1.66358	-1.99308
TNFRSF1A	-2.45825	-1.98275
TEX2	-3.57398	-1.97931
ZWILCH	-1.785	-1.97931
CUL3	-2.51994	-1.96564
ATG5	-2.27743	-1.96224
OTUD4	-1.56242	-1.95884
PSMD5	-1.82546	-1.95884
SLC30A6	-2.60509	-1.95545
RNF111	-2.74611	-1.94868
DCUN1D1	-2.27227	-1.94531
CSE1L	-2.17047	-1.93522
UBE2W	-2.74127	-1.93522
ZZZ3	-2.73487	-1.92853
MEF2A	-2.05434	-1.92519
OGT	-1.50377	-1.92519
SLC7A5	-3.38716	-1.92186
SP3	-2.05431	-1.91189
MED6	-2.35309	-1.90858
AP1G1	-2.64007	-1.90528
ELF4	-3.59561	-1.90528
MARK3	-1.9162	-1.90528
RELL1	-2.06247	-1.90528
WDR37	-2.43354	-1.90198
DHX33	-1.68858	-1.89868
PACSIN2	-1.95853	-1.89868
DICER1	-1.51054	-1.8954
ANKFY1	-2.40327	-1.89212
FAM98A	-1.99183	-1.88557
GTF3C1	-1.98276	-1.88557
MICAL2	-3.29835	-1.88557
WDR4	-3.06801	-1.88557
PHTF2	-2.38737	-1.87905
TBK1	-2.31634	-1.87579
AGPAT5	-1.82871	-1.87254
MED14	-1.67932	-1.8693
SEC16A	-2.28387	-1.86607
PPP4R1	-2.23595	-1.85961
NIF3L1	-2.11412	-1.85318
CHML	-1.81044	-1.84997
RASA1	-2.59627	-1.84676
KCTD10	-2.00913	-1.84357
ASCC3	-1.86472	-1.84038
SSBP2	-2.27578	-1.83719
STAU1	-1.89674	-1.81819
RBM14	-1.68947	-1.81504
ABHD2	-2.37307	-1.8119
SMURF1	-2.96156	-1.80876
ZMYND19	-2.08762	-1.80563
INPP5A	-3.62023	-1.8025
ABL1	-4.07243	-1.78386
RALGPS2	-3.82781	-1.77154
EMG1	-1.60626	-1.76847
PDXK	-1.78384	-1.75321
PPP3CA	-1.53837	-1.75321
PNPT1	-1.91098	-1.75018
DNAJC5	-1.62621	-1.74412
ZNF586	-2.96548	-1.73809
CLASP2	-2.96546	-1.73508
GSK3B	-3.75447	-1.71119
ARHGEF18	-2.95179	-1.70823
TPM4	-2.77605	-1.70823
FBXO21	-2.20893	-1.70527
IWS1	-1.64823	-1.70232
RAF1	-2.66235	-1.69937
APTX	-1.93997	-1.69349
RNF38	-1.75859	-1.68179
TMEM131	-1.69936	-1.67307
SRBD1	-2.42956	-1.67018
LPGAT1	-1.63284	-1.65577
YTHDF3	-1.99383	-1.65577
WDR70	-1.82013	-1.65004
NPC1	-1.93821	-1.64433
TP53BP2	-2.52197	-1.64433
ZFYVE16	-2.00513	-1.64148
NFX1	-1.65455	-1.6358
AGPS	-2.48052	-1.63297
CTDSP2	-1.59343	-1.62732
AQR	-2.2035	-1.6245
NOL11	-2.02104	-1.6245
DYNC1LI1	-2.3786	-1.61888
ACOT9	-1.87689	-1.5966
GTF3C2	-2.92525	-1.58832
PTPN11	-1.84011	-1.56374
GFPT1	-2.24455	-1.55294
ADIPOR2	-1.89673	-1.53421
GNA11	-2.73435	-1.50004
HEATR1	-2.17068	-1.48968
CKAP5	-2.21668	-1.37554
CDKN1C	3.16729	1.29235
GADD45B	3.3036	1.37316
RHOQ	-2.45149	1.47939
ALDOC	2.6546	1.57189
CD59	-1.61831	1.70527
TOB1	3.49856	1.71416
CDKN1A	1.6166	1.80876
FAM43A	1.76931	1.84357
TNFRSF10D	2.27628	1.92519
B4GALT1	-1.69881	2.18859
ATF3	3.18569	2.38667
TUBB2A	3.94339	2.52713
HEXIM1	1.5452	2.58023
MARCKSL1	2.90003	2.85304
TBC1D25	-3.07426	3.01049
ID2	2.01337	3.23216
PMAIP1	1.99205	3.37526
SERTAD1	3.78004	3.5247
APEX2	-1.64049	6.1475

## Sheet: Table S4
Tab S4 Significantly enriched Gene Ontology terms (q < 0.05) for downregulated genes (adj. p < 0.05 and logFC < -1.5).
BPDE - benzo(a)pyrene-7,8-diol-9,10-epoxide, HC - 4-hydroxycyclophosphamide, MMS - Methyl-methanesulfonate, TBOOH - tert-butyl-hydroperoxide, UVC - ultraviolet radiation
Cluster	ID	Description	GeneRatio	qvalue
BPDE	GO:0016570	histone modification	114|2057	6.49246e-13
BPDE	GO:0018205	peptidyl-lysine modification	100|2057	1.87929e-11
BPDE	GO:0032259	methylation	88|2057	2.85111e-08
BPDE	GO:0016197	endosomal transport	64|2057	2.85111e-08
BPDE	GO:0051056	regulation of small GTPase mediated signal transduction	73|2057	4.55175e-08
BPDE	GO:0043414	macromolecule methylation	80|2057	4.55175e-08
BPDE	GO:0006473	protein acetylation	60|2057	5.08702e-08
BPDE	GO:0043543	protein acylation	67|2057	5.45632e-08
BPDE	GO:0016573	histone acetylation	49|2057	4.15531e-07
BPDE	GO:0018394	peptidyl-lysine acetylation	52|2057	4.15531e-07
BPDE	GO:0010506	regulation of autophagy	76|2057	5.22652e-07
BPDE	GO:0016482	cytosolic transport	47|2057	5.31604e-07
BPDE	GO:0006354	DNA-templated transcription elongation	59|2057	5.72085e-07
BPDE	GO:0016050	vesicle organization	77|2057	5.89911e-07
BPDE	GO:0034968	histone lysine methylation	39|2057	7.12789e-07
BPDE	GO:0018393	internal peptidyl-lysine acetylation	49|2057	8.5142e-07
BPDE	GO:0006475	internal protein amino acid acetylation	49|2057	1.17866e-06
BPDE	GO:0018022	peptidyl-lysine methylation	41|2057	1.29024e-06
BPDE	GO:0048193	Golgi vesicle transport	67|2057	1.37789e-06
BPDE	GO:0043087	regulation of GTPase activity	78|2057	3.45078e-06
BPDE	GO:0016571	histone methylation	44|2057	4.1212e-06
BPDE	GO:0007034	vacuolar transport	43|2057	4.49943e-06
BPDE	GO:0000209	protein polyubiquitination	57|2057	5.10953e-06
BPDE	GO:0031331	positive regulation of cellular catabolic process	85|2057	5.74055e-06
BPDE	GO:0046578	regulation of Ras protein signal transduction	48|2057	5.74055e-06
BPDE	GO:0006892	post-Golgi vesicle-mediated transport	32|2057	5.74055e-06
BPDE	GO:0016311	dephosphorylation	74|2057	6.2044e-06
BPDE	GO:0006482	protein demethylation	16|2057	7.1073e-06
BPDE	GO:0008214	protein dealkylation	16|2057	7.1073e-06
BPDE	GO:0006479	protein methylation	50|2057	7.88903e-06
BPDE	GO:0008213	protein alkylation	50|2057	7.88903e-06
BPDE	GO:0043547	positive regulation of GTPase activity	62|2057	8.36627e-06
BPDE	GO:0046854	phosphatidylinositol phosphate biosynthetic process	24|2057	1.32864e-05
BPDE	GO:0043967	histone H4 acetylation	25|2057	1.85274e-05
BPDE	GO:0043161	proteasome-mediated ubiquitin-dependent protein catabolic process	86|2057	1.85274e-05
BPDE	GO:0016236	macroautophagy	66|2057	2.1427e-05
BPDE	GO:0006470	protein dephosphorylation	57|2057	2.76121e-05
BPDE	GO:0070076	histone lysine demethylation	14|2057	3.82707e-05
BPDE	GO:0007030	Golgi organization	41|2057	3.82707e-05
BPDE	GO:0036092	phosphatidylinositol-3-phosphate biosynthetic process	12|2057	3.95822e-05
BPDE	GO:0034470	ncRNA processing	83|2057	4.18929e-05
BPDE	GO:0008654	phospholipid biosynthetic process	56|2057	4.38933e-05
BPDE	GO:0043966	histone H3 acetylation	25|2057	4.65135e-05
BPDE	GO:0051650	establishment of vesicle localization	46|2057	4.65135e-05
BPDE	GO:0007265	Ras protein signal transduction	70|2057	5.13528e-05
BPDE	GO:0046488	phosphatidylinositol metabolic process	40|2057	5.38921e-05
BPDE	GO:0016577	histone demethylation	14|2057	5.45964e-05
BPDE	GO:0051656	establishment of organelle localization	82|2057	5.81058e-05
BPDE	GO:0051648	vesicle localization	48|2057	7.05085e-05
BPDE	GO:0051568	histone H3-K4 methylation	24|2057	7.05085e-05
BPDE	GO:0006399	tRNA metabolic process	45|2057	7.58962e-05
BPDE	GO:0071496	cellular response to external stimulus	65|2057	0.000115952
BPDE	GO:0042147	retrograde transport, endosome to Golgi	27|2057	0.000120182
BPDE	GO:0098876	vesicle-mediated transport to the plasma membrane	37|2057	0.000124842
BPDE	GO:0072384	organelle transport along microtubule	26|2057	0.000125599
BPDE	GO:0040029	epigenetic regulation of gene expression	39|2057	0.000143153
BPDE	GO:0007033	vacuole organization	47|2057	0.000150983
BPDE	GO:0006661	phosphatidylinositol biosynthetic process	34|2057	0.000155606
BPDE	GO:0001510	RNA methylation	26|2057	0.000187323
BPDE	GO:0047496	vesicle transport along microtubule	17|2057	0.000188058
BPDE	GO:0009101	glycoprotein biosynthetic process	63|2057	0.000201279
BPDE	GO:0015931	nucleobase-containing compound transport	48|2057	0.000226772
BPDE	GO:0031060	regulation of histone methylation	24|2057	0.000261815
BPDE	GO:0006338	chromatin remodeling	70|2057	0.000288015
BPDE	GO:0009451	RNA modification	40|2057	0.000358259
BPDE	GO:0032869	cellular response to insulin stimulus	45|2057	0.000374205
BPDE	GO:0031507	heterochromatin formation	24|2057	0.000394621
BPDE	GO:1905037	autophagosome organization	30|2057	0.000420318
BPDE	GO:0070262	peptidyl-serine dephosphorylation	9|2057	0.000427653
BPDE	GO:0031668	cellular response to extracellular stimulus	53|2057	0.000436848
BPDE	GO:0032868	response to insulin	54|2057	0.000447293
BPDE	GO:0070085	glycosylation	50|2057	0.000530555
BPDE	GO:0006486	protein glycosylation	47|2057	0.000563011
BPDE	GO:0043413	macromolecule glycosylation	47|2057	0.000563011
BPDE	GO:0030522	intracellular receptor signaling pathway	53|2057	0.000642972
BPDE	GO:0046474	glycerophospholipid biosynthetic process	45|2057	0.000707947
BPDE	GO:0032984	protein-containing complex disassembly	49|2057	0.000855217
BPDE	GO:0099518	vesicle cytoskeletal trafficking	21|2057	0.000883759
BPDE	GO:0070544	histone H3-K36 demethylation	7|2057	0.00103883
BPDE	GO:0090630	activation of GTPase activity	30|2057	0.00103883
BPDE	GO:0031669	cellular response to nutrient levels	47|2057	0.0010617
BPDE	GO:0030488	tRNA methylation	15|2057	0.00120036
BPDE	GO:0010970	transport along microtubule	37|2057	0.00132747
BPDE	GO:0006895	Golgi to endosome transport	9|2057	0.00137535
BPDE	GO:1901096	regulation of autophagosome maturation	9|2057	0.00137535
BPDE	GO:0031056	regulation of histone modification	38|2057	0.00139751
BPDE	GO:0007032	endosome organization	25|2057	0.00145262
BPDE	GO:0070828	heterochromatin organization	24|2057	0.00165383
BPDE	GO:0033169	histone H3-K9 demethylation	8|2057	0.00184937
BPDE	GO:0006023	aminoglycan biosynthetic process	22|2057	0.00210811
BPDE	GO:0010507	negative regulation of autophagy	23|2057	0.00223665
BPDE	GO:0006400	tRNA modification	24|2057	0.00230138
BPDE	GO:0045814	negative regulation of gene expression, epigenetic	24|2057	0.00230138
BPDE	GO:0007041	lysosomal transport	30|2057	0.0023428
BPDE	GO:0045017	glycerolipid biosynthetic process	49|2057	0.00260008
BPDE	GO:0007163	establishment or maintenance of cell polarity	46|2057	0.00266099
BPDE	GO:0035304	regulation of protein dephosphorylation	24|2057	0.00266099
BPDE	GO:0006024	glycosaminoglycan biosynthetic process	21|2057	0.00270203
BPDE	GO:0006644	phospholipid metabolic process	68|2057	0.00277269
BPDE	GO:0009267	cellular response to starvation	37|2057	0.00280271
BPDE	GO:0006650	glycerophospholipid metabolic process	57|2057	0.00282951
BPDE	GO:0006403	RNA localization	41|2057	0.00297879
BPDE	GO:0030010	establishment of cell polarity	33|2057	0.00297879
BPDE	GO:0061014	positive regulation of mRNA catabolic process	26|2057	0.00305936
BPDE	GO:0010508	positive regulation of autophagy	32|2057	0.00305936
BPDE	GO:0060260	regulation of transcription initiation by RNA polymerase II	19|2057	0.00314481
BPDE	GO:0034504	protein localization to nucleus	56|2057	0.00322332
BPDE	GO:0031061	negative regulation of histone methylation	10|2057	0.00327531
BPDE	GO:0016575	histone deacetylation	25|2057	0.00344844
BPDE	GO:0001701	in utero embryonic development	68|2057	0.00344844
BPDE	GO:0042594	response to starvation	42|2057	0.00354246
BPDE	GO:0035601	protein deacylation	30|2057	0.00354246
BPDE	GO:0006913	nucleocytoplasmic transport	59|2057	0.00354246
BPDE	GO:0051169	nuclear transport	59|2057	0.00354246
BPDE	GO:0060612	adipose tissue development	16|2057	0.00370327
BPDE	GO:0061157	mRNA destabilization	25|2057	0.00381406
BPDE	GO:0033235	positive regulation of protein sumoylation	7|2057	0.00381406
BPDE	GO:0070988	demethylation	20|2057	0.00385845
BPDE	GO:0051236	establishment of RNA localization	35|2057	0.00392085
BPDE	GO:0035264	multicellular organism growth	32|2057	0.00406258
BPDE	GO:0006476	protein deacetylation	28|2057	0.00412821
BPDE	GO:0034243	regulation of transcription elongation by RNA polymerase II	22|2057	0.00415826
BPDE	GO:0000045	autophagosome assembly	26|2057	0.00418616
BPDE	GO:0009895	negative regulation of catabolic process	59|2057	0.00418616
BPDE	GO:0043393	regulation of protein binding	40|2057	0.00418616
BPDE	GO:0032784	regulation of DNA-templated transcription elongation	25|2057	0.00418616
BPDE	GO:0042789	mRNA transcription by RNA polymerase II	14|2057	0.00468529
BPDE	GO:0030705	cytoskeleton-dependent intracellular transport	41|2057	0.00470259
BPDE	GO:0046486	glycerolipid metabolic process	68|2057	0.00470259
BPDE	GO:0099111	microtubule-based transport	41|2057	0.00519501
BPDE	GO:0098732	macromolecule deacylation	30|2057	0.00538745
BPDE	GO:0070646	protein modification by small protein removal	36|2057	0.00538745
BPDE	GO:0051098	regulation of binding	64|2057	0.00538745
BPDE	GO:0050657	nucleic acid transport	34|2057	0.00538745
BPDE	GO:0050658	RNA transport	34|2057	0.00538745
BPDE	GO:0009100	glycoprotein metabolic process	67|2057	0.00575115
BPDE	GO:0032786	positive regulation of DNA-templated transcription, elongation	17|2057	0.00588783
BPDE	GO:2000114	regulation of establishment of cell polarity	10|2057	0.00596878
BPDE	GO:0050779	RNA destabilization	25|2057	0.00616135
BPDE	GO:0016579	protein deubiquitination	33|2057	0.00629715
BPDE	GO:0043244	regulation of protein-containing complex disassembly	28|2057	0.00637662
BPDE	GO:0048872	homeostasis of number of cells	53|2057	0.00667
BPDE	GO:0045911	positive regulation of DNA recombination	19|2057	0.00667932
BPDE	GO:0031330	negative regulation of cellular catabolic process	46|2057	0.00679306
BPDE	GO:0035303	regulation of dephosphorylation	29|2057	0.00679306
BPDE	GO:0072665	protein localization to vacuole	20|2057	0.00684722
BPDE	GO:0006513	protein monoubiquitination	21|2057	0.00698329
BPDE	GO:1903313	positive regulation of mRNA metabolic process	30|2057	0.00720245
BPDE	GO:0022604	regulation of cell morphogenesis	55|2057	0.00729733
BPDE	GO:2001020	regulation of response to DNA damage stimulus	55|2057	0.00729733
BPDE	GO:0030166	proteoglycan biosynthetic process	17|2057	0.00826072
BPDE	GO:0042770	signal transduction in response to DNA damage	36|2057	0.00838267
BPDE	GO:0015012	heparan sulfate proteoglycan biosynthetic process	11|2057	0.00889606
BPDE	GO:0045936	negative regulation of phosphate metabolic process	72|2057	0.00898982
BPDE	GO:0044154	histone H3-K14 acetylation	9|2057	0.00928371
BPDE	GO:0032092	positive regulation of protein binding	21|2057	0.00928371
BPDE	GO:0032456	endocytic recycling	21|2057	0.00928371
BPDE	GO:0010563	negative regulation of phosphorus metabolic process	72|2057	0.0093824
BPDE	GO:0002262	myeloid cell homeostasis	34|2057	0.00940157
BPDE	GO:0001933	negative regulation of protein phosphorylation	58|2057	0.00968143
BPDE	GO:0031929	TOR signaling	28|2057	0.00970136
BPDE	GO:0018107	peptidyl-threonine phosphorylation	25|2057	0.00970589
BPDE	GO:0006999	nuclear pore organization	7|2057	0.00973688
BPDE	GO:0044772	mitotic cell cycle phase transition	76|2057	0.0102466
BPDE	GO:0039529	RIG-I signaling pathway	10|2057	0.0105054
BPDE	GO:0051058	negative regulation of small GTPase mediated signal transduction	16|2057	0.0105105
BPDE	GO:0016032	viral process	69|2057	0.0105105
BPDE	GO:2000142	regulation of DNA-templated transcription initiation	19|2057	0.0119965
BPDE	GO:0051168	nuclear export	33|2057	0.0119965
BPDE	GO:0035023	regulation of Rho protein signal transduction	21|2057	0.0119965
BPDE	GO:0006402	mRNA catabolic process	45|2057	0.0121318
BPDE	GO:0018105	peptidyl-serine phosphorylation	54|2057	0.0122707
BPDE	GO:0060261	positive regulation of transcription initiation by RNA polymerase II	16|2057	0.0122707
BPDE	GO:0072666	establishment of protein localization to vacuole	16|2057	0.0122707
BPDE	GO:0097352	autophagosome maturation	16|2057	0.0122707
BPDE	GO:0009299	mRNA transcription	14|2057	0.0122707
BPDE	GO:0031057	negative regulation of histone modification	14|2057	0.0122707
BPDE	GO:0018210	peptidyl-threonine modification	26|2057	0.0128593
BPDE	GO:0090148	membrane fission	13|2057	0.0131608
BPDE	GO:0002562	somatic diversification of immune receptors via germline recombination within a single locus	18|2057	0.0131608
BPDE	GO:0016444	somatic cell DNA recombination	18|2057	0.0131608
BPDE	GO:0006900	vesicle budding from membrane	20|2057	0.0133073
BPDE	GO:0032878	regulation of establishment or maintenance of cell polarity	10|2057	0.0133073
BPDE	GO:0097284	hepatocyte apoptotic process	8|2057	0.0136176
BPDE	GO:1990778	protein localization to cell periphery	57|2057	0.0136176
BPDE	GO:0090398	cellular senescence	24|2057	0.0136176
BPDE	GO:0008033	tRNA processing	28|2057	0.0139869
BPDE	GO:0008630	intrinsic apoptotic signaling pathway in response to DNA damage	23|2057	0.0139869
BPDE	GO:0062197	cellular response to chemical stress	58|2057	0.0139869
BPDE	GO:0043328	protein transport to vacuole involved in ubiquitin-dependent protein catabolic process via the multivesicular body sorting pathway	7|2057	0.014119
BPDE	GO:0090110	COPII-coated vesicle cargo loading	7|2057	0.014119
BPDE	GO:0032968	positive regulation of transcription elongation by RNA polymerase II	14|2057	0.0142694
BPDE	GO:0006368	transcription elongation by RNA polymerase II promoter	24|2057	0.0151225
BPDE	GO:0022411	cellular component disassembly	76|2057	0.016278
BPDE	GO:0000289	nuclear-transcribed mRNA poly(A) tail shortening	11|2057	0.0172478
BPDE	GO:0035459	vesicle cargo loading	11|2057	0.0172478
BPDE	GO:0016072	rRNA metabolic process	47|2057	0.0173231
BPDE	GO:0051028	mRNA transport	27|2057	0.0182507
BPDE	GO:0097193	intrinsic apoptotic signaling pathway	51|2057	0.0185535
BPDE	GO:0097320	plasma membrane tubulation	8|2057	0.0189335
BPDE	GO:0009791	post-embryonic development	21|2057	0.0190681
BPDE	GO:0009755	hormone-mediated signaling pathway	36|2057	0.0201391
BPDE	GO:0042326	negative regulation of phosphorylation	62|2057	0.0202682
BPDE	GO:0030201	heparan sulfate proteoglycan metabolic process	12|2057	0.0204113
BPDE	GO:0072659	protein localization to plasma membrane	49|2057	0.0204113
BPDE	GO:0046580	negative regulation of Ras protein signal transduction	14|2057	0.0206756
BPDE	GO:0033233	regulation of protein sumoylation	9|2057	0.0211181
BPDE	GO:0031667	response to nutrient levels	74|2057	0.0222538
BPDE	GO:0002200	somatic diversification of immune receptors	19|2057	0.022649
BPDE	GO:0006997	nucleus organization	28|2057	0.0229176
BPDE	GO:0043487	regulation of RNA stability	35|2057	0.0233733
BPDE	GO:0048284	organelle fusion	30|2057	0.0241323
BPDE	GO:0018209	peptidyl-serine modification	55|2057	0.0243068
BPDE	GO:0002244	hematopoietic progenitor cell differentiation	27|2057	0.0243113
BPDE	GO:0016241	regulation of macroautophagy	31|2057	0.0243113
BPDE	GO:0006469	negative regulation of protein kinase activity	39|2057	0.0248403
BPDE	GO:0050732	negative regulation of peptidyl-tyrosine phosphorylation	15|2057	0.0255223
BPDE	GO:0043488	regulation of mRNA stability	33|2057	0.0272326
BPDE	GO:0072583	clathrin-dependent endocytosis	13|2057	0.0272326
BPDE	GO:0120163	negative regulation of cold-induced thermogenesis	13|2057	0.0272326
BPDE	GO:0034453	microtubule anchoring	9|2057	0.0273319
BPDE	GO:0031114	regulation of microtubule depolymerization	10|2057	0.0273319
BPDE	GO:0061013	regulation of mRNA catabolic process	35|2057	0.0295618
BPDE	GO:0001574	ganglioside biosynthetic process	7|2057	0.0298553
BPDE	GO:0045022	early endosome to late endosome transport	12|2057	0.0298553
BPDE	GO:0051057	positive regulation of small GTPase mediated signal transduction	17|2057	0.0298553
BPDE	GO:2000144	positive regulation of DNA-templated transcription initiation	16|2057	0.0298553
BPDE	GO:0008286	insulin receptor signaling pathway	25|2057	0.0298553
BPDE	GO:0010639	negative regulation of organelle organization	59|2057	0.0298553
BPDE	GO:0198738	cell-cell signaling by wnt	71|2057	0.0305901
BPDE	GO:0006493	protein O-linked glycosylation	20|2057	0.0311838
BPDE	GO:0031346	positive regulation of cell projection organization	57|2057	0.0316342
BPDE	GO:0043401	steroid hormone mediated signaling pathway	27|2057	0.0316342
BPDE	GO:0009303	rRNA transcription	11|2057	0.0317679
BPDE	GO:0030203	glycosaminoglycan metabolic process	25|2057	0.0327381
BPDE	GO:0031023	microtubule organizing center organization	29|2057	0.0327381
BPDE	GO:0042149	cellular response to glucose starvation	14|2057	0.0329436
BPDE	GO:0001919	regulation of receptor recycling	8|2057	0.0329436
BPDE	GO:0035020	regulation of Rac protein signal transduction	8|2057	0.0329436
BPDE	GO:0046856	phosphatidylinositol dephosphorylation	10|2057	0.0329436
BPDE	GO:1900076	regulation of cellular response to insulin stimulus	17|2057	0.0329436
BPDE	GO:0002011	morphogenesis of an epithelial sheet	15|2057	0.0329436
BPDE	GO:0002753	cytoplasmic pattern recognition receptor signaling pathway	15|2057	0.0329436
BPDE	GO:0006893	Golgi to plasma membrane transport	15|2057	0.0329436
BPDE	GO:0050687	negative regulation of defense response to virus	9|2057	0.0334782
BPDE	GO:0000082	G1|S transition of mitotic cell cycle	43|2057	0.0339945
BPDE	GO:0016266	O-glycan processing	12|2057	0.0340099
BPDE	GO:0090114	COPII-coated vesicle budding	12|2057	0.0340099
BPDE	GO:0050767	regulation of neurogenesis	60|2057	0.0343124
BPDE	GO:0044843	cell cycle G1|S phase transition	47|2057	0.0352109
BPDE	GO:0007020	microtubule nucleation	11|2057	0.0373416
BPDE	GO:0045191	regulation of isotype switching	11|2057	0.0373416
BPDE	GO:0070536	protein K63-linked deubiquitination	11|2057	0.0373416
BPDE	GO:0006903	vesicle targeting	16|2057	0.0375204
BPDE	GO:0030217	T cell differentiation	49|2057	0.0375204
BPDE	GO:0016447	somatic recombination of immunoglobulin gene segments	15|2057	0.0375204
BPDE	GO:0000956	nuclear-transcribed mRNA catabolic process	25|2057	0.0376675
BPDE	GO:0016055	Wnt signaling pathway	70|2057	0.0376675
BPDE	GO:0033044	regulation of chromosome organization	43|2057	0.0376675
BPDE	GO:1903320	regulation of protein modification by small protein conjugation or removal	43|2057	0.0376675
BPDE	GO:0045862	positive regulation of proteolysis	59|2057	0.0386177
BPDE	GO:0045732	positive regulation of protein catabolic process	37|2057	0.0387323
BPDE	GO:0071383	cellular response to steroid hormone stimulus	37|2057	0.0387323
BPDE	GO:0001881	receptor recycling	10|2057	0.0390219
BPDE	GO:0045943	positive regulation of transcription by RNA polymerase I	10|2057	0.0390219
BPDE	GO:0016601	Rac protein signal transduction	12|2057	0.0391995
BPDE	GO:0031063	regulation of histone deacetylation	12|2057	0.0391995
BPDE	GO:0071214	cellular response to abiotic stimulus	54|2057	0.0396549
BPDE	GO:0104004	cellular response to environmental stimulus	54|2057	0.0396549
BPDE	GO:0097191	extrinsic apoptotic signaling pathway	39|2057	0.0396549
BPDE	GO:0009048	dosage compensation by inactivation of X chromosome	9|2057	0.0399249
BPDE	GO:0045830	positive regulation of isotype switching	9|2057	0.0399249
BPDE	GO:0035024	negative regulation of Rho protein signal transduction	8|2057	0.0399249
BPDE	GO:0050650	chondroitin sulfate proteoglycan biosynthetic process	8|2057	0.0399249
BPDE	GO:0000959	mitochondrial RNA metabolic process	13|2057	0.0403177
BPDE	GO:0106106	cold-induced thermogenesis	28|2057	0.0418598
BPDE	GO:0120161	regulation of cold-induced thermogenesis	28|2057	0.0418598
BPDE	GO:0043201	response to leucine	6|2057	0.0422916
BPDE	GO:0048302	regulation of isotype switching to IgG isotypes	6|2057	0.0422916
BPDE	GO:0006401	RNA catabolic process	49|2057	0.0422916
BPDE	GO:0051569	regulation of histone H3-K4 methylation	11|2057	0.0422916
BPDE	GO:0071559	response to transforming growth factor beta	46|2057	0.0431649
BPDE	GO:0001865	NK T cell differentiation	5|2057	0.0433693
BPDE	GO:0048304	positive regulation of isotype switching to IgG isotypes	5|2057	0.0433693
BPDE	GO:0071233	cellular response to leucine	5|2057	0.0433693
BPDE	GO:0006022	aminoglycan metabolic process	26|2057	0.043742
BPDE	GO:0006302	double-strand break repair	49|2057	0.0442666
BPDE	GO:0032147	activation of protein kinase activity	28|2057	0.0442666
BPDE	GO:0044272	sulfur compound biosynthetic process	28|2057	0.0442666
BPDE	GO:0046839	phospholipid dephosphorylation	12|2057	0.0442666
BPDE	GO:0098927	vesicle-mediated transport between endosomal compartments	12|2057	0.0442666
BPDE	GO:0051170	import into nucleus	31|2057	0.0442726
BPDE	GO:0030099	myeloid cell differentiation	63|2057	0.0444325
BPDE	GO:0042176	regulation of protein catabolic process	57|2057	0.0444325
BPDE	GO:0032480	negative regulation of type I interferon production	10|2057	0.0444325
BPDE	GO:0035308	negative regulation of protein dephosphorylation	10|2057	0.0444325
BPDE	GO:0039528	cytoplasmic pattern recognition receptor signaling pathway in response to virus	10|2057	0.0444325
BPDE	GO:1900181	negative regulation of protein localization to nucleus	10|2057	0.0444325
BPDE	GO:0000077	DNA damage checkpoint signaling	24|2057	0.0445643
BPDE	GO:0071560	cellular response to transforming growth factor beta stimulus	45|2057	0.0445773
BPDE	GO:0046579	positive regulation of Ras protein signal transduction	15|2057	0.0445773
BPDE	GO:0070059	intrinsic apoptotic signaling pathway in response to endoplasmic reticulum stress	15|2057	0.0445773
BPDE	GO:0098781	ncRNA transcription	15|2057	0.0445773
BPDE	GO:0035196	miRNA processing	14|2057	0.0447481
BPDE	GO:0030218	erythrocyte differentiation	25|2057	0.0448133
BPDE	GO:0032006	regulation of TOR signaling	22|2057	0.0455861
BPDE	GO:1903311	regulation of mRNA metabolic process	50|2057	0.0458921
BPDE	GO:1903510	mucopolysaccharide metabolic process	20|2057	0.0461767
BPDE	GO:0090043	regulation of tubulin deacetylation	7|2057	0.0461767
BPDE	GO:1901532	regulation of hematopoietic progenitor cell differentiation	11|2057	0.0477589
BPDE	GO:0038095	Fc-epsilon receptor signaling pathway	8|2057	0.0477877
BPDE	GO:0031647	regulation of protein stability	52|2057	0.0479238
BPDE	GO:0006367	transcription initiation at RNA polymerase II promoter	21|2057	0.0481131
BPDE	GO:0016445	somatic diversification of immunoglobulins	16|2057	0.0491175
BPDE	GO:0010948	negative regulation of cell cycle process	51|2057	0.0492686
BPDE	GO:0010212	response to ionizing radiation	27|2057	0.049292
BPDE	GO:0043254	regulation of protein-containing complex assembly	63|2057	0.049292
BPDE	GO:0021915	neural tube development	30|2057	0.049292
BPDE	GO:0033173	calcineurin-NFAT signaling cascade	12|2057	0.0493155
BPDE	GO:1902115	regulation of organelle assembly	36|2057	0.0494233
BPDE	GO:0051123	RNA polymerase II preinitiation complex assembly	15|2057	0.0495356
HC	GO:0008033	tRNA processing	22|866	0.000380949
HC	GO:0006400	tRNA modification	18|866	0.000380949
HC	GO:0030488	tRNA methylation	12|866	0.000380949
HC	GO:0006399	tRNA metabolic process	26|866	0.00115872
HC	GO:0009451	RNA modification	24|866	0.00160086
HC	GO:0034470	ncRNA processing	41|866	0.00890705
HC	GO:0001510	RNA methylation	15|866	0.00890705
HC	GO:0043414	macromolecule methylation	33|866	0.0384893
MMS	GO:0010506	regulation of autophagy	114|2699	1.95226e-15
MMS	GO:0016236	macroautophagy	106|2699	8.43276e-15
MMS	GO:0031331	positive regulation of cellular catabolic process	124|2699	3.31541e-12
MMS	GO:0043161	proteasome-mediated ubiquitin-dependent protein catabolic process	119|2699	7.54203e-09
MMS	GO:0007034	vacuolar transport	57|2699	2.04335e-08
MMS	GO:0048193	Golgi vesicle transport	86|2699	3.79909e-08
MMS	GO:0016050	vesicle organization	97|2699	4.02866e-08
MMS	GO:0016197	endosomal transport	74|2699	9.79097e-08
MMS	GO:0010508	positive regulation of autophagy	51|2699	9.79097e-08
MMS	GO:0034976	response to endoplasmic reticulum stress	75|2699	4.88251e-07
MMS	GO:0031929	TOR signaling	46|2699	6.42536e-07
MMS	GO:0000209	protein polyubiquitination	71|2699	9.22388e-07
MMS	GO:0016241	regulation of macroautophagy	52|2699	1.4642e-06
MMS	GO:0008654	phospholipid biosynthetic process	73|2699	1.4642e-06
MMS	GO:0007033	vacuole organization	62|2699	5.3366e-06
MMS	GO:0006470	protein dephosphorylation	71|2699	1.02764e-05
MMS	GO:0010507	negative regulation of autophagy	33|2699	1.18289e-05
MMS	GO:0032006	regulation of TOR signaling	38|2699	1.18289e-05
MMS	GO:0030488	tRNA methylation	21|2699	1.18289e-05
MMS	GO:0007041	lysosomal transport	42|2699	2.63542e-05
MMS	GO:0016311	dephosphorylation	88|2699	2.63542e-05
MMS	GO:0006644	phospholipid metabolic process	94|2699	2.63542e-05
MMS	GO:0006661	phosphatidylinositol biosynthetic process	43|2699	2.63542e-05
MMS	GO:0016482	cytosolic transport	51|2699	2.63542e-05
MMS	GO:0046488	phosphatidylinositol metabolic process	49|2699	2.75234e-05
MMS	GO:0034470	ncRNA processing	103|2699	2.83111e-05
MMS	GO:0006399	tRNA metabolic process	55|2699	5.92304e-05
MMS	GO:0070262	peptidyl-serine dephosphorylation	11|2699	7.30148e-05
MMS	GO:0009101	glycoprotein biosynthetic process	79|2699	9.68581e-05
MMS	GO:0071496	cellular response to external stimulus	80|2699	0.000117349
MMS	GO:0009451	RNA modification	50|2699	0.000138295
MMS	GO:0042147	retrograde transport, endosome to Golgi	32|2699	0.000140748
MMS	GO:0046854	phosphatidylinositol phosphate biosynthetic process	26|2699	0.000144919
MMS	GO:0007265	Ras protein signal transduction	84|2699	0.000163871
MMS	GO:0070085	glycosylation	63|2699	0.000198951
MMS	GO:0045862	positive regulation of proteolysis	87|2699	0.000216095
MMS	GO:0097193	intrinsic apoptotic signaling pathway	73|2699	0.000242898
MMS	GO:0007032	endosome organization	32|2699	0.000262348
MMS	GO:0010563	negative regulation of phosphorus metabolic process	99|2699	0.000278158
MMS	GO:0048284	organelle fusion	44|2699	0.0003202
MMS	GO:0070059	intrinsic apoptotic signaling pathway in response to endoplasmic reticulum stress	24|2699	0.0003202
MMS	GO:0006888	endoplasmic reticulum to Golgi vesicle-mediated transport	40|2699	0.0003202
MMS	GO:0035967	cellular response to topologically incorrect protein	37|2699	0.0003202
MMS	GO:0035966	response to topologically incorrect protein	46|2699	0.000322159
MMS	GO:0046474	glycerophospholipid biosynthetic process	56|2699	0.000372409
MMS	GO:0002262	myeloid cell homeostasis	47|2699	0.000372409
MMS	GO:0045936	negative regulation of phosphate metabolic process	98|2699	0.000372409
MMS	GO:0006486	protein glycosylation	58|2699	0.000388312
MMS	GO:0043413	macromolecule glycosylation	58|2699	0.000388312
MMS	GO:1905037	autophagosome organization	36|2699	0.000394524
MMS	GO:0001510	RNA methylation	30|2699	0.000405389
MMS	GO:0072594	establishment of protein localization to organelle	99|2699	0.000476046
MMS	GO:0045017	glycerolipid biosynthetic process	63|2699	0.000551363
MMS	GO:0009100	glycoprotein metabolic process	89|2699	0.000554937
MMS	GO:0032259	methylation	88|2699	0.00057772
MMS	GO:0008033	tRNA processing	39|2699	0.000636071
MMS	GO:0008630	intrinsic apoptotic signaling pathway in response to DNA damage	32|2699	0.000732392
MMS	GO:0006400	tRNA modification	30|2699	0.000732392
MMS	GO:0016032	viral process	93|2699	0.000732392
MMS	GO:0006650	glycerophospholipid metabolic process	73|2699	0.000732392
MMS	GO:0006672	ceramide metabolic process	33|2699	0.000732392
MMS	GO:0061014	positive regulation of mRNA catabolic process	33|2699	0.000732392
MMS	GO:0010821	regulation of mitochondrion organization	42|2699	0.000732392
MMS	GO:0060260	regulation of transcription initiation by RNA polymerase II	24|2699	0.000732392
MMS	GO:0034504	protein localization to nucleus	72|2699	0.000745692
MMS	GO:2000142	regulation of DNA-templated transcription initiation	26|2699	0.000798199
MMS	GO:0048872	homeostasis of number of cells	70|2699	0.00079827
MMS	GO:0006913	nucleocytoplasmic transport	76|2699	0.00081086
MMS	GO:0051169	nuclear transport	76|2699	0.00081086
MMS	GO:0000288	nuclear-transcribed mRNA catabolic process, deadenylation-dependent decay	24|2699	0.000883158
MMS	GO:0046513	ceramide biosynthetic process	24|2699	0.000883158
MMS	GO:0031647	regulation of protein stability	75|2699	0.000919455
MMS	GO:0030968	endoplasmic reticulum unfolded protein response	26|2699	0.000942774
MMS	GO:0044272	sulfur compound biosynthetic process	41|2699	0.00106559
MMS	GO:0045732	positive regulation of protein catabolic process	53|2699	0.00107842
MMS	GO:0031668	cellular response to extracellular stimulus	63|2699	0.00110381
MMS	GO:0006354	DNA-templated transcription elongation	59|2699	0.00113123
MMS	GO:0000045	autophagosome assembly	33|2699	0.00113885
MMS	GO:0045324	late endosome to vacuole transport	16|2699	0.00123885
MMS	GO:0061912	selective autophagy	27|2699	0.0012802
MMS	GO:0006352	DNA-templated transcription initiation	40|2699	0.0013695
MMS	GO:0090174	organelle membrane fusion	35|2699	0.00145813
MMS	GO:0050779	RNA destabilization	32|2699	0.00153018
MMS	GO:1903052	positive regulation of proteolysis involved in protein catabolic process	38|2699	0.0015377
MMS	GO:0006986	response to unfolded protein	39|2699	0.00154014
MMS	GO:0000289	nuclear-transcribed mRNA poly(A) tail shortening	15|2699	0.00154054
MMS	GO:0043414	macromolecule methylation	78|2699	0.00154054
MMS	GO:0051650	establishment of vesicle localization	50|2699	0.00154054
MMS	GO:0038202	TORC1 signaling	21|2699	0.00156748
MMS	GO:0046486	glycerolipid metabolic process	87|2699	0.00157432
MMS	GO:0006401	RNA catabolic process	69|2699	0.001579
MMS	GO:0061157	mRNA destabilization	31|2699	0.001579
MMS	GO:0032511	late endosome to vacuole transport via multivesicular body sorting pathway	13|2699	0.001579
MMS	GO:0043543	protein acylation	64|2699	0.001579
MMS	GO:0016570	histone modification	100|2699	0.00161531
MMS	GO:0030099	myeloid cell differentiation	88|2699	0.00184933
MMS	GO:0018105	peptidyl-serine phosphorylation	71|2699	0.00207
MMS	GO:0016242	negative regulation of macroautophagy	15|2699	0.00207
MMS	GO:0051170	import into nucleus	44|2699	0.00210957
MMS	GO:0034620	cellular response to unfolded protein	30|2699	0.00210957
MMS	GO:0042594	response to starvation	52|2699	0.00220215
MMS	GO:2000060	positive regulation of ubiquitin-dependent protein catabolic process	32|2699	0.00228362
MMS	GO:0009267	cellular response to starvation	45|2699	0.00231983
MMS	GO:0000956	nuclear-transcribed mRNA catabolic process	35|2699	0.00242895
MMS	GO:0034655	nucleobase-containing compound catabolic process	91|2699	0.00242895
MMS	GO:1903313	positive regulation of mRNA metabolic process	38|2699	0.00245102
MMS	GO:0030206	chondroitin sulfate biosynthetic process	10|2699	0.0024948
MMS	GO:0043328	protein transport to vacuole involved in ubiquitin-dependent protein catabolic process via the multivesicular body sorting pathway	9|2699	0.00261326
MMS	GO:0090110	COPII-coated vesicle cargo loading	9|2699	0.00261326
MMS	GO:0032007	negative regulation of TOR signaling	19|2699	0.00261822
MMS	GO:0051648	vesicle localization	52|2699	0.00261822
MMS	GO:0071985	multivesicular body sorting pathway	18|2699	0.00270942
MMS	GO:1902993	positive regulation of amyloid precursor protein catabolic process	12|2699	0.0027793
MMS	GO:0006367	transcription initiation at RNA polymerase II promoter	30|2699	0.00279022
MMS	GO:0070997	neuron death	80|2699	0.00282088
MMS	GO:0072384	organelle transport along microtubule	27|2699	0.00282088
MMS	GO:0018205	peptidyl-lysine modification	88|2699	0.00291
MMS	GO:0006643	membrane lipid metabolic process	51|2699	0.00292632
MMS	GO:0031669	cellular response to nutrient levels	55|2699	0.00314588
MMS	GO:0042326	negative regulation of phosphorylation	82|2699	0.00318522
MMS	GO:0016239	positive regulation of macroautophagy	24|2699	0.00324027
MMS	GO:0035020	regulation of Rac protein signal transduction	11|2699	0.003258
MMS	GO:0006665	sphingolipid metabolic process	42|2699	0.003258
MMS	GO:0006402	mRNA catabolic process	58|2699	0.00332002
MMS	GO:1901800	positive regulation of proteasomal protein catabolic process	33|2699	0.00337298
MMS	GO:0006469	negative regulation of protein kinase activity	52|2699	0.00338517
MMS	GO:0032436	positive regulation of proteasomal ubiquitin-dependent protein catabolic process	28|2699	0.00338517
MMS	GO:0030166	proteoglycan biosynthetic process	21|2699	0.00338517
MMS	GO:0006487	protein N-linked glycosylation	23|2699	0.00344838
MMS	GO:0009895	negative regulation of catabolic process	73|2699	0.00353733
MMS	GO:0006892	post-Golgi vesicle-mediated transport	30|2699	0.0035759
MMS	GO:0032784	regulation of DNA-templated transcription elongation	30|2699	0.0035759
MMS	GO:0001933	negative regulation of protein phosphorylation	74|2699	0.00358813
MMS	GO:0006906	vesicle fusion	33|2699	0.00376497
MMS	GO:0042149	cellular response to glucose starvation	19|2699	0.00387174
MMS	GO:0006606	protein import into nucleus	42|2699	0.00396649
MMS	GO:0033673	negative regulation of kinase activity	56|2699	0.00422181
MMS	GO:0034243	regulation of transcription elongation by RNA polymerase II	26|2699	0.00422848
MMS	GO:0043471	regulation of cellular carbohydrate catabolic process	8|2699	0.00427867
MMS	GO:0035308	negative regulation of protein dephosphorylation	14|2699	0.00441822
MMS	GO:0090559	regulation of membrane permeability	24|2699	0.00441822
MMS	GO:0097352	autophagosome maturation	20|2699	0.00441822
MMS	GO:0050650	chondroitin sulfate proteoglycan biosynthetic process	11|2699	0.00467484
MMS	GO:1901214	regulation of neuron death	71|2699	0.00487941
MMS	GO:0008333	endosome to lysosome transport	23|2699	0.00493923
MMS	GO:0018209	peptidyl-serine modification	72|2699	0.0054688
MMS	GO:0051348	negative regulation of transferase activity	62|2699	0.0054688
MMS	GO:0006984	ER-nucleus signaling pathway	17|2699	0.0054688
MMS	GO:0120163	negative regulation of cold-induced thermogenesis	17|2699	0.0054688
MMS	GO:0022411	cellular component disassembly	98|2699	0.00571562
MMS	GO:0090114	COPII-coated vesicle budding	16|2699	0.00571562
MMS	GO:0007249	I-kappaB kinase|NF-kappaB signaling	64|2699	0.0058357
MMS	GO:0043470	regulation of carbohydrate catabolic process	19|2699	0.00594269
MMS	GO:0051656	establishment of organelle localization	90|2699	0.00595253
MMS	GO:0007029	endoplasmic reticulum organization	27|2699	0.00596488
MMS	GO:0062197	cellular response to chemical stress	74|2699	0.00600231
MMS	GO:0035303	regulation of dephosphorylation	35|2699	0.00626758
MMS	GO:0030218	erythrocyte differentiation	34|2699	0.00630066
MMS	GO:0031123	RNA 3'-end processing	31|2699	0.00630558
MMS	GO:1901096	regulation of autophagosome maturation	9|2699	0.00659227
MMS	GO:0046467	membrane lipid biosynthetic process	38|2699	0.00667862
MMS	GO:0071229	cellular response to acid chemical	26|2699	0.00667862
MMS	GO:0032008	positive regulation of TOR signaling	17|2699	0.00667862
MMS	GO:1903432	regulation of TORC1 signaling	17|2699	0.00667862
MMS	GO:0035304	regulation of protein dephosphorylation	27|2699	0.00677794
MMS	GO:0051568	histone H3-K4 methylation	23|2699	0.00677794
MMS	GO:0042770	signal transduction in response to DNA damage	44|2699	0.0069314
MMS	GO:0006047	UDP-N-acetylglucosamine metabolic process	8|2699	0.00722418
MMS	GO:0098876	vesicle-mediated transport to the plasma membrane	38|2699	0.00737029
MMS	GO:0032868	response to insulin	60|2699	0.00737029
MMS	GO:0043487	regulation of RNA stability	45|2699	0.00737029
MMS	GO:0034472	snRNA 3'-end processing	13|2699	0.00737029
MMS	GO:0036257	multivesicular body organization	13|2699	0.00737029
MMS	GO:0031330	negative regulation of cellular catabolic process	56|2699	0.00737558
MMS	GO:0046902	regulation of mitochondrial membrane permeability	20|2699	0.00770128
MMS	GO:0061025	membrane fusion	43|2699	0.00782142
MMS	GO:0010822	positive regulation of mitochondrion organization	23|2699	0.0078844
MMS	GO:0042752	regulation of circadian rhythm	32|2699	0.0078844
MMS	GO:0042176	regulation of protein catabolic process	76|2699	0.00791104
MMS	GO:0006023	aminoglycan biosynthetic process	24|2699	0.00822713
MMS	GO:0006903	vesicle targeting	21|2699	0.00825581
MMS	GO:0007623	circadian rhythm	49|2699	0.00826409
MMS	GO:0047496	vesicle transport along microtubule	16|2699	0.00867573
MMS	GO:0051222	positive regulation of protein transport	64|2699	0.00882335
MMS	GO:0030148	sphingolipid biosynthetic process	30|2699	0.00896772
MMS	GO:0031667	response to nutrient levels	95|2699	0.00896772
MMS	GO:0044270	cellular nitrogen compound catabolic process	95|2699	0.00896772
MMS	GO:0032509	endosome transport via multivesicular body sorting pathway	15|2699	0.00906288
MMS	GO:0035264	multicellular organism growth	37|2699	0.00909171
MMS	GO:0006024	glycosaminoglycan biosynthetic process	23|2699	0.00909234
MMS	GO:0006471	protein ADP-ribosylation	14|2699	0.00932732
MMS	GO:0043162	ubiquitin-dependent protein catabolic process via the multivesicular body sorting pathway	14|2699	0.00932732
MMS	GO:1905897	regulation of response to endoplasmic reticulum stress	24|2699	0.00932732
MMS	GO:0034101	erythrocyte homeostasis	35|2699	0.00932732
MMS	GO:1903322	positive regulation of protein modification by small protein conjugation or removal	35|2699	0.00932732
MMS	GO:0001701	in utero embryonic development	81|2699	0.00934586
MMS	GO:0061013	regulation of mRNA catabolic process	45|2699	0.00934586
MMS	GO:0015931	nucleobase-containing compound transport	51|2699	0.00963574
MMS	GO:0009791	post-embryonic development	26|2699	0.00970063
MMS	GO:0060261	positive regulation of transcription initiation by RNA polymerase II	19|2699	0.00976752
MMS	GO:0044262	cellular carbohydrate metabolic process	64|2699	0.00980647
MMS	GO:0046165	alcohol biosynthetic process	36|2699	0.0101282
MMS	GO:0043488	regulation of mRNA stability	42|2699	0.0104082
MMS	GO:0072665	protein localization to vacuole	23|2699	0.0104082
MMS	GO:0097191	extrinsic apoptotic signaling pathway	51|2699	0.0104086
MMS	GO:0018394	peptidyl-lysine acetylation	46|2699	0.0108277
MMS	GO:0032869	cellular response to insulin stimulus	48|2699	0.0108871
MMS	GO:0001919	regulation of receptor recycling	10|2699	0.0109765
MMS	GO:0032786	positive regulation of DNA-templated transcription, elongation	19|2699	0.0118264
MMS	GO:0019083	viral transcription	17|2699	0.0118264
MMS	GO:0044088	regulation of vacuole organization	17|2699	0.0118264
MMS	GO:0043467	regulation of generation of precursor metabolites and energy	34|2699	0.0118395
MMS	GO:1901797	negative regulation of signal transduction by p53 class mediator	13|2699	0.0120418
MMS	GO:0046700	heterocycle catabolic process	93|2699	0.0120418
MMS	GO:0015780	nucleotide-sugar transmembrane transport	7|2699	0.0120418
MMS	GO:0030204	chondroitin sulfate metabolic process	12|2699	0.0120418
MMS	GO:0062125	regulation of mitochondrial gene expression	12|2699	0.0120418
MMS	GO:0051056	regulation of small GTPase mediated signal transduction	65|2699	0.0123412
MMS	GO:2000144	positive regulation of DNA-templated transcription initiation	20|2699	0.0123622
MMS	GO:0033209	tumor necrosis factor-mediated signaling pathway	29|2699	0.0125999
MMS	GO:0035794	positive regulation of mitochondrial membrane permeability	16|2699	0.0126054
MMS	GO:0030522	intracellular receptor signaling pathway	58|2699	0.0130527
MMS	GO:0043122	regulation of I-kappaB kinase|NF-kappaB signaling	56|2699	0.0132904
MMS	GO:0051402	neuron apoptotic process	56|2699	0.0132904
MMS	GO:0090148	membrane fission	15|2699	0.0136688
MMS	GO:0006839	mitochondrial transport	44|2699	0.0138521
MMS	GO:0007006	mitochondrial membrane organization	31|2699	0.0138521
MMS	GO:0071230	cellular response to amino acid stimulus	23|2699	0.0138521
MMS	GO:0060612	adipose tissue development	17|2699	0.0139995
MMS	GO:1905710	positive regulation of membrane permeability	17|2699	0.0139995
MMS	GO:0090316	positive regulation of intracellular protein transport	38|2699	0.0142052
MMS	GO:0006664	glycolipid metabolic process	28|2699	0.0142052
MMS	GO:0019080	viral gene expression	27|2699	0.014227
MMS	GO:0016073	snRNA metabolic process	20|2699	0.0144015
MMS	GO:0090335	regulation of brown fat cell differentiation	10|2699	0.0150006
MMS	GO:0032922	circadian regulation of gene expression	21|2699	0.0150718
MMS	GO:0050654	chondroitin sulfate proteoglycan metabolic process	13|2699	0.0150718
MMS	GO:0036258	multivesicular body assembly	12|2699	0.0156044
MMS	GO:0018107	peptidyl-threonine phosphorylation	29|2699	0.0159812
MMS	GO:1903509	liposaccharide metabolic process	28|2699	0.0161143
MMS	GO:0006790	sulfur compound metabolic process	70|2699	0.0161143
MMS	GO:0006687	glycosphingolipid metabolic process	19|2699	0.0161143
MMS	GO:1901216	positive regulation of neuron death	25|2699	0.0161143
MMS	GO:0016573	histone acetylation	42|2699	0.0161143
MMS	GO:1902686	mitochondrial outer membrane permeabilization involved in programmed cell death	15|2699	0.0165307
MMS	GO:0006473	protein acetylation	51|2699	0.0165307
MMS	GO:0018393	internal peptidyl-lysine acetylation	43|2699	0.0169734
MMS	GO:1903829	positive regulation of protein localization	89|2699	0.0171012
MMS	GO:0090150	establishment of protein localization to membrane	58|2699	0.0171012
MMS	GO:0090305	nucleic acid phosphodiester bond hydrolysis	55|2699	0.0171012
MMS	GO:0046632	alpha-beta T cell differentiation	30|2699	0.0173727
MMS	GO:0032984	protein-containing complex disassembly	53|2699	0.0174584
MMS	GO:0001558	regulation of cell growth	84|2699	0.0177298
MMS	GO:0001101	response to acid chemical	33|2699	0.0180661
MMS	GO:2001021	negative regulation of response to DNA damage stimulus	23|2699	0.0180661
MMS	GO:0070646	protein modification by small protein removal	41|2699	0.018196
MMS	GO:0001843	neural tube closure	25|2699	0.018196
MMS	GO:1902004	positive regulation of amyloid-beta formation	9|2699	0.0187929
MMS	GO:0097345	mitochondrial outer membrane permeabilization	13|2699	0.0187929
MMS	GO:0043547	positive regulation of GTPase activity	60|2699	0.0189902
MMS	GO:0046578	regulation of Ras protein signal transduction	44|2699	0.0190881
MMS	GO:0043200	response to amino acid	30|2699	0.0192621
MMS	GO:0006997	nucleus organization	34|2699	0.0192621
MMS	GO:0038034	signal transduction in absence of ligand	20|2699	0.0192621
MMS	GO:0042093	T-helper cell differentiation	20|2699	0.0192621
MMS	GO:0097192	extrinsic apoptotic signaling pathway in absence of ligand	20|2699	0.0192621
MMS	GO:0006482	protein demethylation	12|2699	0.0193177
MMS	GO:0008214	protein dealkylation	12|2699	0.0193177
MMS	GO:0006475	internal protein amino acid acetylation	43|2699	0.0196092
MMS	GO:0010818	T cell chemotaxis	11|2699	0.0197887
MMS	GO:0007040	lysosome organization	26|2699	0.0202038
MMS	GO:0080171	lytic vacuole organization	26|2699	0.0202038
MMS	GO:0006900	vesicle budding from membrane	23|2699	0.0202277
MMS	GO:0060606	tube closure	25|2699	0.0202277
MMS	GO:0019058	viral life cycle	66|2699	0.0202312
MMS	GO:0097201	negative regulation of transcription from RNA polymerase II promoter in response to stress	6|2699	0.0202312
MMS	GO:0006605	protein targeting	67|2699	0.0204108
MMS	GO:0002066	columnar|cuboidal epithelial cell development	16|2699	0.0215178
MMS	GO:0098930	axonal transport	19|2699	0.0215178
MMS	GO:1900180	regulation of protein localization to nucleus	33|2699	0.021566
MMS	GO:0006368	transcription elongation by RNA polymerase II promoter	28|2699	0.0220599
MMS	GO:0016049	cell growth	95|2699	0.0228262
MMS	GO:0009225	nucleotide-sugar metabolic process	13|2699	0.0228714
MMS	GO:0016180	snRNA processing	13|2699	0.0228714
MMS	GO:0002931	response to ischemia	17|2699	0.0228714
MMS	GO:0006744	ubiquinone biosynthetic process	8|2699	0.0228714
MMS	GO:1901663	quinone biosynthetic process	8|2699	0.0228714
MMS	GO:0010970	transport along microtubule	39|2699	0.0228714
MMS	GO:2001233	regulation of apoptotic signaling pathway	75|2699	0.0230286
MMS	GO:0043523	regulation of neuron apoptotic process	48|2699	0.0230286
MMS	GO:0018210	peptidyl-threonine modification	30|2699	0.0232485
MMS	GO:1904951	positive regulation of establishment of protein localization	64|2699	0.0237833
MMS	GO:0006998	nuclear envelope organization	18|2699	0.0239612
MMS	GO:0006084	acetyl-CoA metabolic process	12|2699	0.0241136
MMS	GO:0106106	cold-induced thermogenesis	35|2699	0.024197
MMS	GO:0120161	regulation of cold-induced thermogenesis	35|2699	0.024197
MMS	GO:0090501	RNA phosphodiester bond hydrolysis	37|2699	0.0246686
MMS	GO:0019439	aromatic compound catabolic process	94|2699	0.0247082
MMS	GO:0000083	regulation of transcription involved in G1|S transition of mitotic cell cycle	9|2699	0.0248644
MMS	GO:0001776	leukocyte homeostasis	26|2699	0.0251219
MMS	GO:0030316	osteoclast differentiation	26|2699	0.0251219
MMS	GO:0002294	CD4-positive, alpha-beta T cell differentiation involved in immune response	20|2699	0.0251913
MMS	GO:1901028	regulation of mitochondrial outer membrane permeabilization involved in apoptotic signaling pathway	10|2699	0.0253197
MMS	GO:1903510	mucopolysaccharide metabolic process	25|2699	0.0253197
MMS	GO:1902110	positive regulation of mitochondrial membrane permeability involved in apoptotic process	14|2699	0.0253274
MMS	GO:0006029	proteoglycan metabolic process	24|2699	0.0253274
MMS	GO:0006109	regulation of carbohydrate metabolic process	42|2699	0.0253274
MMS	GO:0021915	neural tube development	38|2699	0.0253274
MMS	GO:0008625	extrinsic apoptotic signaling pathway via death domain receptors	23|2699	0.0253274
MMS	GO:0045637	regulation of myeloid cell differentiation	47|2699	0.0253274
MMS	GO:0050821	protein stabilization	47|2699	0.0253274
MMS	GO:2001020	regulation of response to DNA damage stimulus	64|2699	0.0262905
MMS	GO:2000058	regulation of ubiquitin-dependent protein catabolic process	39|2699	0.0265584
MMS	GO:0002287	alpha-beta T cell activation involved in immune response	20|2699	0.0291843
MMS	GO:0002293	alpha-beta T cell differentiation involved in immune response	20|2699	0.0291843
MMS	GO:1903050	regulation of proteolysis involved in protein catabolic process	49|2699	0.029487
MMS	GO:0048511	rhythmic process	62|2699	0.0297013
MMS	GO:0032388	positive regulation of intracellular transport	44|2699	0.0299334
MMS	GO:0035459	vesicle cargo loading	12|2699	0.0299353
MMS	GO:0090503	RNA phosphodiester bond hydrolysis, exonucleolytic	14|2699	0.0311554
MMS	GO:1903008	organelle disassembly	33|2699	0.0316499
MMS	GO:0070979	protein K11-linked ubiquitination	11|2699	0.0319288
MMS	GO:1900101	regulation of endoplasmic reticulum unfolded protein response	11|2699	0.0319288
MMS	GO:0006488	dolichol-linked oligosaccharide biosynthetic process	8|2699	0.0319288
MMS	GO:0035970	peptidyl-threonine dephosphorylation	8|2699	0.0319288
MMS	GO:0006979	response to oxidative stress	84|2699	0.0321848
MMS	GO:0043393	regulation of protein binding	44|2699	0.0322671
MMS	GO:0036490	regulation of translation in response to endoplasmic reticulum stress	6|2699	0.0327322
MMS	GO:0046349	amino sugar biosynthetic process	6|2699	0.0327322
MMS	GO:0090481	pyrimidine nucleotide-sugar transmembrane transport	6|2699	0.0327322
MMS	GO:0032527	protein exit from endoplasmic reticulum	15|2699	0.0332497
MMS	GO:0035305	negative regulation of dephosphorylation	15|2699	0.0332497
MMS	GO:0019318	hexose metabolic process	49|2699	0.0338329
MMS	GO:0043618	regulation of transcription from RNA polymerase II promoter in response to stress	13|2699	0.0338329
MMS	GO:1903320	regulation of protein modification by small protein conjugation or removal	53|2699	0.0338874
MMS	GO:0006090	pyruvate metabolic process	27|2699	0.0341561
MMS	GO:0090398	cellular senescence	27|2699	0.0341561
MMS	GO:0072331	signal transduction by p53 class mediator	39|2699	0.0344292
MMS	GO:0002573	myeloid leukocyte differentiation	47|2699	0.0345268
MMS	GO:0043087	regulation of GTPase activity	74|2699	0.0353302
MMS	GO:0014020	primary neural tube formation	25|2699	0.0359573
MMS	GO:0097502	mannosylation	12|2699	0.0370408
MMS	GO:0034968	histone lysine methylation	31|2699	0.0370749
MMS	GO:0140053	mitochondrial gene expression	37|2699	0.0376316
MMS	GO:0045670	regulation of osteoclast differentiation	19|2699	0.0376316
MMS	GO:0034637	cellular carbohydrate biosynthetic process	21|2699	0.0376316
MMS	GO:0043966	histone H3 acetylation	21|2699	0.0376316
MMS	GO:0070897	transcription preinitiation complex assembly	21|2699	0.0376316
MMS	GO:0006417	regulation of translation	92|2699	0.0376316
MMS	GO:0071260	cellular response to mechanical stimulus	20|2699	0.0376316
MMS	GO:0072678	T cell migration	20|2699	0.0376316
MMS	GO:0033157	regulation of intracellular protein transport	48|2699	0.0376316
MMS	GO:0005996	monosaccharide metabolic process	52|2699	0.037635
MMS	GO:0008089	anterograde axonal transport	15|2699	0.0387727
MMS	GO:0032968	positive regulation of transcription elongation by RNA polymerase II	15|2699	0.0387727
MMS	GO:0034198	cellular response to amino acid starvation	15|2699	0.0387727
MMS	GO:1902108	regulation of mitochondrial membrane permeability involved in apoptotic process	15|2699	0.0387727
MMS	GO:0016579	protein deubiquitination	36|2699	0.0388295
MMS	GO:0000002	mitochondrial genome maintenance	11|2699	0.0388536
MMS	GO:0015012	heparan sulfate proteoglycan biosynthetic process	11|2699	0.0388536
MMS	GO:0071453	cellular response to oxygen levels	39|2699	0.0400121
MMS	GO:0043001	Golgi to plasma membrane protein transport	13|2699	0.0401776
MMS	GO:0048753	pigment granule organization	13|2699	0.0401776
MMS	GO:0072666	establishment of protein localization to vacuole	17|2699	0.0416424
MMS	GO:0140056	organelle localization by membrane tethering	22|2699	0.0416424
MMS	GO:0098732	macromolecule deacylation	32|2699	0.0416424
MMS	GO:0033059	cellular pigmentation	18|2699	0.0416424
MMS	GO:0051123	RNA polymerase II preinitiation complex assembly	18|2699	0.0416424
MMS	GO:0002292	T cell differentiation involved in immune response	21|2699	0.0416424
MMS	GO:0006490	oligosaccharide-lipid intermediate biosynthetic process	8|2699	0.0416424
MMS	GO:0006684	sphingomyelin metabolic process	8|2699	0.0416424
MMS	GO:0006743	ubiquinone metabolic process	8|2699	0.0416424
MMS	GO:0048490	anterograde synaptic vesicle transport	8|2699	0.0416424
MMS	GO:0090043	regulation of tubulin deacetylation	8|2699	0.0416424
MMS	GO:0097284	hepatocyte apoptotic process	8|2699	0.0416424
MMS	GO:0099514	synaptic vesicle cytoskeletal transport	8|2699	0.0416424
MMS	GO:0099517	synaptic vesicle transport along microtubule	8|2699	0.0416424
MMS	GO:0043254	regulation of protein-containing complex assembly	79|2699	0.041895
MMS	GO:0072659	protein localization to plasma membrane	58|2699	0.041895
MMS	GO:0035384	thioester biosynthetic process	14|2699	0.0421147
MMS	GO:0071616	acyl-CoA biosynthetic process	14|2699	0.0421147
MMS	GO:2000785	regulation of autophagosome assembly	14|2699	0.0421147
MMS	GO:0038093	Fc receptor signaling pathway	16|2699	0.0467489
MMS	GO:0043525	positive regulation of neuron apoptotic process	16|2699	0.0467489
MMS	GO:0002761	regulation of myeloid leukocyte differentiation	29|2699	0.0467489
MMS	GO:0006476	protein deacetylation	29|2699	0.0467489
MMS	GO:0071901	negative regulation of protein serine|threonine kinase activity	29|2699	0.0467489
MMS	GO:0001841	neural tube formation	26|2699	0.0469146
MMS	GO:0035601	protein deacylation	31|2699	0.0469478
MMS	GO:0010675	regulation of cellular carbohydrate metabolic process	35|2699	0.0469478
MMS	GO:0033866	nucleoside bisphosphate biosynthetic process	17|2699	0.0469478
MMS	GO:0034030	ribonucleoside bisphosphate biosynthetic process	17|2699	0.0469478
MMS	GO:0034033	purine nucleoside bisphosphate biosynthetic process	17|2699	0.0469478
MMS	GO:0031098	stress-activated protein kinase signaling cascade	51|2699	0.0469478
MMS	GO:0034389	lipid droplet organization	11|2699	0.0469751
MMS	GO:1902235	regulation of endoplasmic reticulum stress-induced intrinsic apoptotic signaling pathway	11|2699	0.0469751
MMS	GO:0001921	positive regulation of receptor recycling	6|2699	0.0473915
MMS	GO:0006983	ER overload response	6|2699	0.0473915
MMS	GO:0033235	positive regulation of protein sumoylation	6|2699	0.0473915
MMS	GO:1901030	positive regulation of mitochondrial outer membrane permeabilization involved in apoptotic signaling pathway	6|2699	0.0473915
MMS	GO:2000303	regulation of ceramide biosynthetic process	6|2699	0.0473915
MMS	GO:0043123	positive regulation of I-kappaB kinase|NF-kappaB signaling	41|2699	0.0476483
MMS	GO:0070585	protein localization to mitochondrion	30|2699	0.048292
MMS	GO:0006497	protein lipidation	24|2699	0.048682
MMS	GO:0043473	pigmentation	27|2699	0.0491916
MMS	GO:0016571	histone methylation	37|2699	0.0498294
TBOOH	GO:0016236	macroautophagy	115|2959	6.33043e-16
TBOOH	GO:0010506	regulation of autophagy	112|2959	8.02167e-12
TBOOH	GO:0043161	proteasome-mediated ubiquitin-dependent protein catabolic process	133|2959	6.96512e-11
TBOOH	GO:0016050	vesicle organization	107|2959	2.94684e-09
TBOOH	GO:0031331	positive regulation of cellular catabolic process	122|2959	8.58612e-09
TBOOH	GO:0048193	Golgi vesicle transport	92|2959	2.25924e-08
TBOOH	GO:0034976	response to endoplasmic reticulum stress	83|2959	3.44375e-08
TBOOH	GO:0007034	vacuolar transport	59|2959	5.06586e-08
TBOOH	GO:0072594	establishment of protein localization to organelle	123|2959	5.70226e-08
TBOOH	GO:0007033	vacuole organization	71|2959	5.70226e-08
TBOOH	GO:0035966	response to topologically incorrect protein	58|2959	1.52254e-07
TBOOH	GO:0000209	protein polyubiquitination	76|2959	5.74539e-07
TBOOH	GO:0016197	endosomal transport	76|2959	6.44912e-07
TBOOH	GO:0007265	Ras protein signal transduction	99|2959	6.44912e-07
TBOOH	GO:0006888	endoplasmic reticulum to Golgi vesicle-mediated transport	49|2959	9.07829e-07
TBOOH	GO:0034470	ncRNA processing	116|2959	1.11422e-06
TBOOH	GO:0010508	positive regulation of autophagy	51|2959	1.34008e-06
TBOOH	GO:0035967	cellular response to topologically incorrect protein	45|2959	1.34008e-06
TBOOH	GO:0006399	tRNA metabolic process	63|2959	1.34008e-06
TBOOH	GO:0006986	response to unfolded protein	49|2959	4.68514e-06
TBOOH	GO:0140053	mitochondrial gene expression	54|2959	5.68836e-06
TBOOH	GO:0016241	regulation of macroautophagy	53|2959	7.33303e-06
TBOOH	GO:0048284	organelle fusion	51|2959	1.00061e-05
TBOOH	GO:0007032	endosome organization	37|2959	1.00061e-05
TBOOH	GO:0006470	protein dephosphorylation	75|2959	1.10871e-05
TBOOH	GO:0016311	dephosphorylation	95|2959	1.2375e-05
TBOOH	GO:0008033	tRNA processing	46|2959	1.43121e-05
TBOOH	GO:0006605	protein targeting	87|2959	3.07732e-05
TBOOH	GO:0008654	phospholipid biosynthetic process	73|2959	3.33387e-05
TBOOH	GO:1905037	autophagosome organization	41|2959	3.42349e-05
TBOOH	GO:0071496	cellular response to external stimulus	87|2959	4.29896e-05
TBOOH	GO:0006047	UDP-N-acetylglucosamine metabolic process	11|2959	5.10608e-05
TBOOH	GO:0009267	cellular response to starvation	54|2959	5.10608e-05
TBOOH	GO:0031647	regulation of protein stability	86|2959	5.11926e-05
TBOOH	GO:0006839	mitochondrial transport	57|2959	5.37949e-05
TBOOH	GO:0009451	RNA modification	54|2959	5.73572e-05
TBOOH	GO:0031669	cellular response to nutrient levels	66|2959	5.81149e-05
TBOOH	GO:0097193	intrinsic apoptotic signaling pathway	80|2959	6.1985e-05
TBOOH	GO:0007041	lysosomal transport	43|2959	6.59927e-05
TBOOH	GO:0034620	cellular response to unfolded protein	36|2959	6.60763e-05
TBOOH	GO:0002262	myeloid cell homeostasis	52|2959	7.43806e-05
TBOOH	GO:0031668	cellular response to extracellular stimulus	72|2959	8.03133e-05
TBOOH	GO:0042594	response to starvation	61|2959	8.7383e-05
TBOOH	GO:0000045	autophagosome assembly	38|2959	9.72073e-05
TBOOH	GO:0070059	intrinsic apoptotic signaling pathway in response to endoplasmic reticulum stress	26|2959	0.00011206
TBOOH	GO:0070262	peptidyl-serine dephosphorylation	11|2959	0.0001152
TBOOH	GO:0006903	vesicle targeting	27|2959	0.000117193
TBOOH	GO:0015931	nucleobase-containing compound transport	63|2959	0.000119043
TBOOH	GO:0006913	nucleocytoplasmic transport	85|2959	0.000119043
TBOOH	GO:0051169	nuclear transport	85|2959	0.000119043
TBOOH	GO:1903322	positive regulation of protein modification by small protein conjugation or removal	44|2959	0.000119043
TBOOH	GO:0007006	mitochondrial membrane organization	40|2959	0.000121907
TBOOH	GO:0006900	vesicle budding from membrane	31|2959	0.000121907
TBOOH	GO:0062197	cellular response to chemical stress	88|2959	0.000128893
TBOOH	GO:0016032	viral process	103|2959	0.000135527
TBOOH	GO:0009101	glycoprotein biosynthetic process	83|2959	0.000137178
TBOOH	GO:0006661	phosphatidylinositol biosynthetic process	43|2959	0.000143861
TBOOH	GO:0070085	glycosylation	67|2959	0.000144697
TBOOH	GO:0090114	COPII-coated vesicle budding	20|2959	0.000158759
TBOOH	GO:0090148	membrane fission	20|2959	0.000158759
TBOOH	GO:0016482	cytosolic transport	51|2959	0.000173579
TBOOH	GO:0046488	phosphatidylinositol metabolic process	49|2959	0.000173579
TBOOH	GO:0032543	mitochondrial translation	42|2959	0.000173579
TBOOH	GO:0006644	phospholipid metabolic process	96|2959	0.000173579
TBOOH	GO:0042147	retrograde transport, endosome to Golgi	33|2959	0.000173579
TBOOH	GO:0030968	endoplasmic reticulum unfolded protein response	29|2959	0.00017562
TBOOH	GO:0006984	ER-nucleus signaling pathway	21|2959	0.000177623
TBOOH	GO:0046902	regulation of mitochondrial membrane permeability	25|2959	0.000195841
TBOOH	GO:1903320	regulation of protein modification by small protein conjugation or removal	68|2959	0.000195841
TBOOH	GO:0009225	nucleotide-sugar metabolic process	18|2959	0.000195841
TBOOH	GO:0051084	'de novo' post-translational protein folding	18|2959	0.000195841
TBOOH	GO:0051650	establishment of vesicle localization	56|2959	0.000259297
TBOOH	GO:0009226	nucleotide-sugar biosynthetic process	12|2959	0.000261716
TBOOH	GO:0090174	organelle membrane fusion	39|2959	0.000295323
TBOOH	GO:0044272	sulfur compound biosynthetic process	45|2959	0.000323541
TBOOH	GO:0051648	vesicle localization	59|2959	0.000335489
TBOOH	GO:0030099	myeloid cell differentiation	98|2959	0.000353418
TBOOH	GO:0046854	phosphatidylinositol phosphate biosynthetic process	26|2959	0.000353418
TBOOH	GO:0034504	protein localization to nucleus	78|2959	0.000353418
TBOOH	GO:0045732	positive regulation of protein catabolic process	58|2959	0.000355157
TBOOH	GO:0030488	tRNA methylation	19|2959	0.000355157
TBOOH	GO:0051085	chaperone cofactor-dependent protein refolding	16|2959	0.000389237
TBOOH	GO:0006486	protein glycosylation	61|2959	0.000445963
TBOOH	GO:0043413	macromolecule glycosylation	61|2959	0.000445963
TBOOH	GO:0090559	regulation of membrane permeability	28|2959	0.000446478
TBOOH	GO:0010563	negative regulation of phosphorus metabolic process	104|2959	0.000446478
TBOOH	GO:0009100	glycoprotein metabolic process	95|2959	0.000463615
TBOOH	GO:0016570	histone modification	110|2959	0.00051488
TBOOH	GO:0001510	RNA methylation	31|2959	0.00051488
TBOOH	GO:0035794	positive regulation of mitochondrial membrane permeability	20|2959	0.000570306
TBOOH	GO:0006979	response to oxidative stress	102|2959	0.000600472
TBOOH	GO:0090316	positive regulation of intracellular protein transport	46|2959	0.000617332
TBOOH	GO:0045936	negative regulation of phosphate metabolic process	103|2959	0.000637718
TBOOH	GO:0010507	negative regulation of autophagy	30|2959	0.000660026
TBOOH	GO:0046474	glycerophospholipid biosynthetic process	58|2959	0.000661156
TBOOH	GO:1902686	mitochondrial outer membrane permeabilization involved in programmed cell death	19|2959	0.00068873
TBOOH	GO:0031123	RNA 3'-end processing	36|2959	0.000690119
TBOOH	GO:2001233	regulation of apoptotic signaling pathway	90|2959	0.000690119
TBOOH	GO:0006487	protein N-linked glycosylation	26|2959	0.000694004
TBOOH	GO:0045324	late endosome to vacuole transport	17|2959	0.000694004
TBOOH	GO:0031396	regulation of protein ubiquitination	57|2959	0.000702069
TBOOH	GO:0032511	late endosome to vacuole transport via multivesicular body sorting pathway	14|2959	0.000702069
TBOOH	GO:0061025	membrane fusion	50|2959	0.000710491
TBOOH	GO:1905710	positive regulation of membrane permeability	21|2959	0.000790926
TBOOH	GO:0006458	'de novo' protein folding	18|2959	0.000798399
TBOOH	GO:0010821	regulation of mitochondrion organization	44|2959	0.000798399
TBOOH	GO:2000060	positive regulation of ubiquitin-dependent protein catabolic process	35|2959	0.000852708
TBOOH	GO:0051170	import into nucleus	48|2959	0.000852981
TBOOH	GO:0006906	vesicle fusion	37|2959	0.000871945
TBOOH	GO:0006400	tRNA modification	31|2959	0.000874335
TBOOH	GO:0007029	endoplasmic reticulum organization	31|2959	0.000874335
TBOOH	GO:0048872	homeostasis of number of cells	74|2959	0.000884223
TBOOH	GO:0051259	protein complex oligomerization	64|2959	0.000964216
TBOOH	GO:0043414	macromolecule methylation	84|2959	0.00100866
TBOOH	GO:0032436	positive regulation of proteasomal ubiquitin-dependent protein catabolic process	31|2959	0.00107171
TBOOH	GO:0032259	methylation	92|2959	0.00107171
TBOOH	GO:0051656	establishment of organelle localization	101|2959	0.00107171
TBOOH	GO:1902110	positive regulation of mitochondrial membrane permeability involved in apoptotic process	18|2959	0.00107171
TBOOH	GO:0031929	TOR signaling	39|2959	0.00119669
TBOOH	GO:0051222	positive regulation of protein transport	73|2959	0.00119669
TBOOH	GO:1905897	regulation of response to endoplasmic reticulum stress	28|2959	0.00121711
TBOOH	GO:0033157	regulation of intracellular protein transport	59|2959	0.0012612
TBOOH	GO:0042176	regulation of protein catabolic process	86|2959	0.0012612
TBOOH	GO:0042149	cellular response to glucose starvation	21|2959	0.00130926
TBOOH	GO:0006354	DNA-templated transcription elongation	62|2959	0.00146785
TBOOH	GO:0051348	negative regulation of transferase activity	69|2959	0.0014791
TBOOH	GO:1903052	positive regulation of proteolysis involved in protein catabolic process	40|2959	0.00147938
TBOOH	GO:0061912	selective autophagy	28|2959	0.00147938
TBOOH	GO:1901800	positive regulation of proteasomal protein catabolic process	36|2959	0.00149693
TBOOH	GO:0046349	amino sugar biosynthetic process	8|2959	0.00153279
TBOOH	GO:0046578	regulation of Ras protein signal transduction	52|2959	0.00155053
TBOOH	GO:0097345	mitochondrial outer membrane permeabilization	16|2959	0.00155053
TBOOH	GO:0031667	response to nutrient levels	107|2959	0.00155053
TBOOH	GO:0016239	positive regulation of macroautophagy	26|2959	0.00155053
TBOOH	GO:0001933	negative regulation of protein phosphorylation	81|2959	0.00155053
TBOOH	GO:0006606	protein import into nucleus	46|2959	0.00165575
TBOOH	GO:0007030	Golgi organization	46|2959	0.00165575
TBOOH	GO:0030218	erythrocyte differentiation	38|2959	0.00167447
TBOOH	GO:0070585	protein localization to mitochondrion	38|2959	0.00167447
TBOOH	GO:0031398	positive regulation of protein ubiquitination	36|2959	0.00168312
TBOOH	GO:0032388	positive regulation of intracellular transport	53|2959	0.0017359
TBOOH	GO:0042326	negative regulation of phosphorylation	89|2959	0.00174107
TBOOH	GO:0045017	glycerolipid biosynthetic process	64|2959	0.00191023
TBOOH	GO:0045862	positive regulation of proteolysis	87|2959	0.00198406
TBOOH	GO:0018205	peptidyl-lysine modification	95|2959	0.00198406
TBOOH	GO:0022411	cellular component disassembly	108|2959	0.00198406
TBOOH	GO:0062125	regulation of mitochondrial gene expression	14|2959	0.00221633
TBOOH	GO:0006469	negative regulation of protein kinase activity	56|2959	0.00230472
TBOOH	GO:0036503	ERAD pathway	34|2959	0.00230798
TBOOH	GO:0006040	amino sugar metabolic process	17|2959	0.00230798
TBOOH	GO:0032509	endosome transport via multivesicular body sorting pathway	17|2959	0.00230798
TBOOH	GO:0050657	nucleic acid transport	45|2959	0.00230798
TBOOH	GO:0050658	RNA transport	45|2959	0.00230798
TBOOH	GO:2001020	regulation of response to DNA damage stimulus	75|2959	0.00231548
TBOOH	GO:0006790	sulfur compound metabolic process	80|2959	0.00235796
TBOOH	GO:0008333	endosome to lysosome transport	25|2959	0.00235796
TBOOH	GO:0043543	protein acylation	67|2959	0.00248599
TBOOH	GO:1902108	regulation of mitochondrial membrane permeability involved in apoptotic process	19|2959	0.0025442
TBOOH	GO:0034599	cellular response to oxidative stress	70|2959	0.00268116
TBOOH	GO:2001234	negative regulation of apoptotic signaling pathway	59|2959	0.0028307
TBOOH	GO:0032386	regulation of intracellular transport	79|2959	0.00315232
TBOOH	GO:0097191	extrinsic apoptotic signaling pathway	57|2959	0.00315232
TBOOH	GO:0034101	erythrocyte homeostasis	39|2959	0.00315232
TBOOH	GO:0030166	proteoglycan biosynthetic process	22|2959	0.00329898
TBOOH	GO:0032482	Rab protein signal transduction	11|2959	0.00331256
TBOOH	GO:0090150	establishment of protein localization to membrane	66|2959	0.00336208
TBOOH	GO:0006650	glycerophospholipid metabolic process	74|2959	0.00336208
TBOOH	GO:0051236	establishment of RNA localization	45|2959	0.00336208
TBOOH	GO:0043122	regulation of I-kappaB kinase|NF-kappaB signaling	63|2959	0.00339024
TBOOH	GO:0001101	response to acid chemical	38|2959	0.00339024
TBOOH	GO:0033673	negative regulation of kinase activity	60|2959	0.0033958
TBOOH	GO:0035970	peptidyl-threonine dephosphorylation	10|2959	0.0033958
TBOOH	GO:0036507	protein demannosylation	10|2959	0.0033958
TBOOH	GO:0036508	protein alpha-1,2-demannosylation	10|2959	0.0033958
TBOOH	GO:0043328	protein transport to vacuole involved in ubiquitin-dependent protein catabolic process via the multivesicular body sorting pathway	9|2959	0.0033958
TBOOH	GO:1904380	endoplasmic reticulum mannose trimming	9|2959	0.0033958
TBOOH	GO:0042770	signal transduction in response to DNA damage	48|2959	0.00344383
TBOOH	GO:1903008	organelle disassembly	39|2959	0.00403025
TBOOH	GO:0090501	RNA phosphodiester bond hydrolysis	43|2959	0.00403025
TBOOH	GO:0097352	autophagosome maturation	21|2959	0.004078
TBOOH	GO:1903050	regulation of proteolysis involved in protein catabolic process	57|2959	0.00414519
TBOOH	GO:0019058	viral life cycle	75|2959	0.00414519
TBOOH	GO:0007249	I-kappaB kinase|NF-kappaB signaling	69|2959	0.00414519
TBOOH	GO:0006672	ceramide metabolic process	32|2959	0.00418805
TBOOH	GO:1902235	regulation of endoplasmic reticulum stress-induced intrinsic apoptotic signaling pathway	14|2959	0.00418805
TBOOH	GO:0072331	signal transduction by p53 class mediator	46|2959	0.00419008
TBOOH	GO:1901028	regulation of mitochondrial outer membrane permeabilization involved in apoptotic signaling pathway	12|2959	0.00419008
TBOOH	GO:0016072	rRNA metabolic process	65|2959	0.00426549
TBOOH	GO:0008625	extrinsic apoptotic signaling pathway via death domain receptors	27|2959	0.00438043
TBOOH	GO:1904951	positive regulation of establishment of protein localization	73|2959	0.00461028
TBOOH	GO:1903749	positive regulation of establishment of protein localization to mitochondrion	15|2959	0.00461264
TBOOH	GO:0006352	DNA-templated transcription initiation	40|2959	0.00462123
TBOOH	GO:0051056	regulation of small GTPase mediated signal transduction	72|2959	0.00462848
TBOOH	GO:0008637	apoptotic mitochondrial changes	32|2959	0.00478939
TBOOH	GO:0001919	regulation of receptor recycling	11|2959	0.00478939
TBOOH	GO:0035020	regulation of Rac protein signal transduction	11|2959	0.00478939
TBOOH	GO:0006901	vesicle coating	16|2959	0.00484823
TBOOH	GO:0051438	regulation of ubiquitin-protein transferase activity	20|2959	0.00503203
TBOOH	GO:0032527	protein exit from endoplasmic reticulum	18|2959	0.00509078
TBOOH	GO:0071985	multivesicular body sorting pathway	18|2959	0.00509078
TBOOH	GO:2000058	regulation of ubiquitin-dependent protein catabolic process	45|2959	0.00509875
TBOOH	GO:0032784	regulation of DNA-templated transcription elongation	31|2959	0.00515608
TBOOH	GO:0043200	response to amino acid	34|2959	0.00533859
TBOOH	GO:0072655	establishment of protein localization to mitochondrion	35|2959	0.00564324
TBOOH	GO:0099116	tRNA 5'-end processing	9|2959	0.005737
TBOOH	GO:0043162	ubiquitin-dependent protein catabolic process via the multivesicular body sorting pathway	15|2959	0.0061585
TBOOH	GO:0046165	alcohol biosynthetic process	39|2959	0.00664105
TBOOH	GO:0006401	RNA catabolic process	70|2959	0.00679319
TBOOH	GO:0019693	ribose phosphate metabolic process	103|2959	0.00687851
TBOOH	GO:0090305	nucleic acid phosphodiester bond hydrolysis	61|2959	0.00709512
TBOOH	GO:0070979	protein K11-linked ubiquitination	13|2959	0.00710032
TBOOH	GO:0000966	RNA 5'-end processing	11|2959	0.00725543
TBOOH	GO:0071218	cellular response to misfolded protein	11|2959	0.00725543
TBOOH	GO:0006997	nucleus organization	38|2959	0.00726016
TBOOH	GO:0072384	organelle transport along microtubule	27|2959	0.00727914
TBOOH	GO:0034655	nucleobase-containing compound catabolic process	94|2959	0.0076471
TBOOH	GO:0009259	ribonucleotide metabolic process	101|2959	0.00766809
TBOOH	GO:0000289	nuclear-transcribed mRNA poly(A) tail shortening	14|2959	0.00766809
TBOOH	GO:0048199	vesicle targeting, to, from or within Golgi	14|2959	0.00766809
TBOOH	GO:0008630	intrinsic apoptotic signaling pathway in response to DNA damage	30|2959	0.00769419
TBOOH	GO:0140056	organelle localization by membrane tethering	26|2959	0.00779107
TBOOH	GO:0022406	membrane docking	28|2959	0.00779107
TBOOH	GO:0061077	chaperone-mediated protein folding	23|2959	0.00806612
TBOOH	GO:1903313	positive regulation of mRNA metabolic process	38|2959	0.00807264
TBOOH	GO:0050821	protein stabilization	53|2959	0.00807264
TBOOH	GO:0071383	cellular response to steroid hormone stimulus	52|2959	0.00807796
TBOOH	GO:0061136	regulation of proteasomal protein catabolic process	49|2959	0.0080871
TBOOH	GO:1903829	positive regulation of protein localization	98|2959	0.00811608
TBOOH	GO:0036498	IRE1-mediated unfolded protein response	10|2959	0.00813007
TBOOH	GO:0048207	vesicle targeting, rough ER to cis-Golgi	12|2959	0.00834976
TBOOH	GO:0048208	COPII vesicle coating	12|2959	0.00834976
TBOOH	GO:0030522	intracellular receptor signaling pathway	63|2959	0.00864367
TBOOH	GO:0006275	regulation of DNA replication	37|2959	0.00881403
TBOOH	GO:0010822	positive regulation of mitochondrion organization	24|2959	0.00884636
TBOOH	GO:0032434	regulation of proteasomal ubiquitin-dependent protein catabolic process	38|2959	0.0090048
TBOOH	GO:0032006	regulation of TOR signaling	31|2959	0.00917702
TBOOH	GO:0090398	cellular senescence	31|2959	0.00917702
TBOOH	GO:0072666	establishment of protein localization to vacuole	20|2959	0.0092582
TBOOH	GO:0036258	multivesicular body assembly	13|2959	0.0092582
TBOOH	GO:0043254	regulation of protein-containing complex assembly	90|2959	0.00928847
TBOOH	GO:0016242	negative regulation of macroautophagy	14|2959	0.00995284
TBOOH	GO:0000288	nuclear-transcribed mRNA catabolic process, deadenylation-dependent decay	22|2959	0.0101169
TBOOH	GO:1902115	regulation of organelle assembly	51|2959	0.0108891
TBOOH	GO:0006403	RNA localization	50|2959	0.0109186
TBOOH	GO:0009895	negative regulation of catabolic process	75|2959	0.0111174
TBOOH	GO:0032868	response to insulin	63|2959	0.0111844
TBOOH	GO:1901216	positive regulation of neuron death	27|2959	0.0113795
TBOOH	GO:1990542	mitochondrial transmembrane transport	27|2959	0.0113795
TBOOH	GO:0032786	positive regulation of DNA-templated transcription, elongation	20|2959	0.0113795
TBOOH	GO:0002097	tRNA wobble base modification	10|2959	0.012181
TBOOH	GO:0009083	branched-chain amino acid catabolic process	10|2959	0.012181
TBOOH	GO:0030433	ubiquitin-dependent ERAD pathway	26|2959	0.0123486
TBOOH	GO:0072665	protein localization to vacuole	24|2959	0.0123486
TBOOH	GO:0010823	negative regulation of mitochondrion organization	18|2959	0.0123486
TBOOH	GO:0034472	snRNA 3'-end processing	13|2959	0.0123486
TBOOH	GO:0036257	multivesicular body organization	13|2959	0.0123486
TBOOH	GO:0046856	phosphatidylinositol dephosphorylation	13|2959	0.0123486
TBOOH	GO:1903955	positive regulation of protein targeting to mitochondrion	13|2959	0.0123486
TBOOH	GO:0009150	purine ribonucleotide metabolic process	96|2959	0.0123486
TBOOH	GO:0000956	nuclear-transcribed mRNA catabolic process	34|2959	0.0133666
TBOOH	GO:0140029	exocytic process	25|2959	0.0134118
TBOOH	GO:0051028	mRNA transport	35|2959	0.0136617
TBOOH	GO:0043112	receptor metabolic process	20|2959	0.0137
TBOOH	GO:0002098	tRNA wobble uridine modification	9|2959	0.0140458
TBOOH	GO:0051788	response to misfolded protein	11|2959	0.0140878
TBOOH	GO:0070129	regulation of mitochondrial translation	11|2959	0.0140878
TBOOH	GO:1902993	positive regulation of amyloid precursor protein catabolic process	11|2959	0.0140878
TBOOH	GO:0001558	regulation of cell growth	91|2959	0.014238
TBOOH	GO:0098876	vesicle-mediated transport to the plasma membrane	39|2959	0.0143491
TBOOH	GO:0051168	nuclear export	42|2959	0.0146167
TBOOH	GO:0061014	positive regulation of mRNA catabolic process	30|2959	0.0151307
TBOOH	GO:0006383	transcription by RNA polymerase III	18|2959	0.0151355
TBOOH	GO:0042254	ribosome biogenesis	70|2959	0.0151975
TBOOH	GO:0031330	negative regulation of cellular catabolic process	58|2959	0.0151975
TBOOH	GO:0016073	snRNA metabolic process	21|2959	0.0151975
TBOOH	GO:0008053	mitochondrial fusion	12|2959	0.0153397
TBOOH	GO:0006513	protein monoubiquitination	25|2959	0.0153397
TBOOH	GO:0032984	protein-containing complex disassembly	57|2959	0.0153397
TBOOH	GO:0051568	histone H3-K4 methylation	23|2959	0.0153567
TBOOH	GO:0090110	COPII-coated vesicle cargo loading	8|2959	0.0153567
TBOOH	GO:0008089	anterograde axonal transport	17|2959	0.0154419
TBOOH	GO:0046632	alpha-beta T cell differentiation	32|2959	0.0157822
TBOOH	GO:0046839	phospholipid dephosphorylation	16|2959	0.0159329
TBOOH	GO:0006084	acetyl-CoA metabolic process	13|2959	0.0159329
TBOOH	GO:0071229	cellular response to acid chemical	26|2959	0.0159452
TBOOH	GO:0001921	positive regulation of receptor recycling	7|2959	0.0159452
TBOOH	GO:0015780	nucleotide-sugar transmembrane transport	7|2959	0.0159452
TBOOH	GO:0071712	ER-associated misfolded protein catabolic process	7|2959	0.0159452
TBOOH	GO:0070884	regulation of calcineurin-NFAT signaling cascade	15|2959	0.0159452
TBOOH	GO:0006402	mRNA catabolic process	58|2959	0.0159452
TBOOH	GO:0006471	protein ADP-ribosylation	14|2959	0.0159452
TBOOH	GO:0032922	circadian regulation of gene expression	22|2959	0.0162086
TBOOH	GO:0098732	macromolecule deacylation	36|2959	0.0166327
TBOOH	GO:0006695	cholesterol biosynthetic process	19|2959	0.0166327
TBOOH	GO:1902653	secondary alcohol biosynthetic process	19|2959	0.0166327
TBOOH	GO:0018394	peptidyl-lysine acetylation	48|2959	0.0166327
TBOOH	GO:0001701	in utero embryonic development	85|2959	0.0171602
TBOOH	GO:0016571	histone methylation	42|2959	0.017166
TBOOH	GO:0060260	regulation of transcription initiation by RNA polymerase II	21|2959	0.0173976
TBOOH	GO:2000142	regulation of DNA-templated transcription initiation	23|2959	0.0175198
TBOOH	GO:0032869	cellular response to insulin stimulus	50|2959	0.0178737
TBOOH	GO:0006626	protein targeting to mitochondrion	29|2959	0.0180995
TBOOH	GO:0035601	protein deacylation	35|2959	0.0183905
TBOOH	GO:0006517	protein deglycosylation	11|2959	0.0183905
TBOOH	GO:1903747	regulation of establishment of protein localization to mitochondrion	17|2959	0.0183905
TBOOH	GO:2001238	positive regulation of extrinsic apoptotic signaling pathway	17|2959	0.0183905
TBOOH	GO:0006368	transcription elongation by RNA polymerase II promoter	30|2959	0.0185525
TBOOH	GO:0006023	aminoglycan biosynthetic process	24|2959	0.0186458
TBOOH	GO:0010970	transport along microtubule	42|2959	0.0187927
TBOOH	GO:0045637	regulation of myeloid cell differentiation	51|2959	0.0190703
TBOOH	GO:0033173	calcineurin-NFAT signaling cascade	16|2959	0.0190703
TBOOH	GO:1900101	regulation of endoplasmic reticulum unfolded protein response	12|2959	0.0194686
TBOOH	GO:0106056	regulation of calcineurin-mediated signaling	15|2959	0.0197014
TBOOH	GO:0034243	regulation of transcription elongation by RNA polymerase II	25|2959	0.0197144
TBOOH	GO:0009649	entrainment of circadian clock	13|2959	0.0198314
TBOOH	GO:0035308	negative regulation of protein dephosphorylation	13|2959	0.0198314
TBOOH	GO:1901797	negative regulation of signal transduction by p53 class mediator	13|2959	0.0198314
TBOOH	GO:0043123	positive regulation of I-kappaB kinase|NF-kappaB signaling	46|2959	0.0199416
TBOOH	GO:0006024	glycosaminoglycan biosynthetic process	23|2959	0.0199416
TBOOH	GO:0038034	signal transduction in absence of ligand	21|2959	0.0199416
TBOOH	GO:0042093	T-helper cell differentiation	21|2959	0.0199416
TBOOH	GO:0097192	extrinsic apoptotic signaling pathway in absence of ligand	21|2959	0.0199416
TBOOH	GO:1901796	regulation of signal transduction by p53 class mediator	29|2959	0.0199416
TBOOH	GO:0043525	positive regulation of neuron apoptotic process	18|2959	0.02074
TBOOH	GO:0044270	cellular nitrogen compound catabolic process	99|2959	0.0214812
TBOOH	GO:0098930	axonal transport	20|2959	0.0217236
TBOOH	GO:0044088	regulation of vacuole organization	17|2959	0.0220992
TBOOH	GO:0016573	histone acetylation	44|2959	0.0222947
TBOOH	GO:0050650	chondroitin sulfate proteoglycan biosynthetic process	10|2959	0.022323
TBOOH	GO:2001235	positive regulation of apoptotic signaling pathway	35|2959	0.0224281
TBOOH	GO:0044790	suppression of viral release by host	8|2959	0.0224281
TBOOH	GO:0043966	histone H3 acetylation	23|2959	0.0231129
TBOOH	GO:0006998	nuclear envelope organization	19|2959	0.0231129
TBOOH	GO:0033866	nucleoside bisphosphate biosynthetic process	19|2959	0.0231129
TBOOH	GO:0034030	ribonucleoside bisphosphate biosynthetic process	19|2959	0.0231129
TBOOH	GO:0034033	purine nucleoside bisphosphate biosynthetic process	19|2959	0.0231129
TBOOH	GO:0090503	RNA phosphodiester bond hydrolysis, exonucleolytic	15|2959	0.0239677
TBOOH	GO:0018393	internal peptidyl-lysine acetylation	45|2959	0.0239677
TBOOH	GO:0009081	branched-chain amino acid metabolic process	11|2959	0.0239677
TBOOH	GO:0046486	glycerolipid metabolic process	85|2959	0.0239677
TBOOH	GO:0016049	cell growth	102|2959	0.0240983
TBOOH	GO:0044403	biological process involved in symbiotic interaction	68|2959	0.0242293
TBOOH	GO:0043401	steroid hormone mediated signaling pathway	35|2959	0.0246227
TBOOH	GO:0006783	heme biosynthetic process	12|2959	0.0246227
TBOOH	GO:0006367	transcription initiation at RNA polymerase II promoter	28|2959	0.0246227
TBOOH	GO:0006779	porphyrin-containing compound biosynthetic process	13|2959	0.0246227
TBOOH	GO:0033014	tetrapyrrole biosynthetic process	13|2959	0.0246227
TBOOH	GO:0097502	mannosylation	13|2959	0.0246227
TBOOH	GO:0034969	histone arginine methylation	7|2959	0.0246227
TBOOH	GO:0043471	regulation of cellular carbohydrate catabolic process	7|2959	0.0246227
TBOOH	GO:1901524	regulation of mitophagy	7|2959	0.0246227
TBOOH	GO:0016126	sterol biosynthetic process	20|2959	0.0248501
TBOOH	GO:0009755	hormone-mediated signaling pathway	46|2959	0.0254012
TBOOH	GO:0071887	leukocyte apoptotic process	31|2959	0.0262507
TBOOH	GO:0070997	neuron death	79|2959	0.0263789
TBOOH	GO:0006476	protein deacetylation	32|2959	0.0265531
TBOOH	GO:0000082	G1|S transition of mitotic cell cycle	57|2959	0.0268059
TBOOH	GO:0002294	CD4-positive, alpha-beta T cell differentiation involved in immune response	21|2959	0.0269334
TBOOH	GO:0007040	lysosome organization	27|2959	0.0269334
TBOOH	GO:0080171	lytic vacuole organization	27|2959	0.0269334
TBOOH	GO:0046700	heterocycle catabolic process	97|2959	0.0275817
TBOOH	GO:0061157	mRNA destabilization	28|2959	0.0277248
TBOOH	GO:0006475	internal protein amino acid acetylation	45|2959	0.0280749
TBOOH	GO:0006090	pyruvate metabolic process	29|2959	0.0283605
TBOOH	GO:0044000	movement in host	44|2959	0.0283617
TBOOH	GO:0035196	miRNA processing	18|2959	0.0289007
TBOOH	GO:0009141	nucleoside triphosphate metabolic process	60|2959	0.0289007
TBOOH	GO:0034605	cellular response to heat	20|2959	0.0291382
TBOOH	GO:0000302	response to reactive oxygen species	48|2959	0.0291382
TBOOH	GO:0070841	inclusion body assembly	10|2959	0.0292956
TBOOH	GO:0071230	cellular response to amino acid stimulus	23|2959	0.0302076
TBOOH	GO:0006515	protein quality control for misfolded or incompletely synthesized proteins	11|2959	0.0309226
TBOOH	GO:0000423	mitophagy	13|2959	0.0309226
TBOOH	GO:0006890	retrograde vesicle-mediated transport, Golgi to endoplasmic reticulum	17|2959	0.0309872
TBOOH	GO:0019082	viral protein processing	12|2959	0.0309872
TBOOH	GO:0051443	positive regulation of ubiquitin-protein transferase activity	12|2959	0.0309872
TBOOH	GO:0002287	alpha-beta T cell activation involved in immune response	21|2959	0.0309872
TBOOH	GO:0002293	alpha-beta T cell differentiation involved in immune response	21|2959	0.0309872
TBOOH	GO:0006163	purine nucleotide metabolic process	98|2959	0.0309872
TBOOH	GO:0046785	microtubule polymerization	24|2959	0.0311974
TBOOH	GO:1901096	regulation of autophagosome maturation	8|2959	0.0317833
TBOOH	GO:0006029	proteoglycan metabolic process	25|2959	0.0325092
TBOOH	GO:0034198	cellular response to amino acid starvation	16|2959	0.032879
TBOOH	GO:0044262	cellular carbohydrate metabolic process	65|2959	0.033615
TBOOH	GO:0044843	cell cycle G1|S phase transition	62|2959	0.0339081
TBOOH	GO:0005996	monosaccharide metabolic process	56|2959	0.0339081
TBOOH	GO:0031124	mRNA 3'-end processing	18|2959	0.0339139
TBOOH	GO:0038202	TORC1 signaling	18|2959	0.0339139
TBOOH	GO:0001776	leukocyte homeostasis	27|2959	0.0340317
TBOOH	GO:0019080	viral gene expression	27|2959	0.0340317
TBOOH	GO:0030316	osteoclast differentiation	27|2959	0.0340317
TBOOH	GO:0071453	cellular response to oxygen levels	42|2959	0.0341493
TBOOH	GO:0035384	thioester biosynthetic process	15|2959	0.0342845
TBOOH	GO:0047496	vesicle transport along microtubule	15|2959	0.0342845
TBOOH	GO:0071616	acyl-CoA biosynthetic process	15|2959	0.0342845
TBOOH	GO:2000785	regulation of autophagosome assembly	15|2959	0.0342845
TBOOH	GO:0032092	positive regulation of protein binding	24|2959	0.035296
TBOOH	GO:0032456	endocytic recycling	24|2959	0.035296
TBOOH	GO:2001236	regulation of extrinsic apoptotic signaling pathway	38|2959	0.035318
TBOOH	GO:0009067	aspartate family amino acid biosynthetic process	9|2959	0.0358961
TBOOH	GO:0034968	histone lysine methylation	33|2959	0.0359185
TBOOH	GO:0098787	mRNA cleavage involved in mRNA processing	7|2959	0.0372133
TBOOH	GO:0008088	axo-dendritic transport	22|2959	0.03732
TBOOH	GO:0006497	protein lipidation	26|2959	0.03732
TBOOH	GO:1901214	regulation of neuron death	70|2959	0.03732
TBOOH	GO:0016180	snRNA processing	13|2959	0.0375345
TBOOH	GO:0051402	neuron apoptotic process	57|2959	0.0375345
TBOOH	GO:0002573	myeloid leukocyte differentiation	50|2959	0.0378539
TBOOH	GO:2001243	negative regulation of intrinsic apoptotic signaling pathway	27|2959	0.0378539
TBOOH	GO:0000466	maturation of 5.8S rRNA from tricistronic rRNA transcript (SSU-rRNA, 5.8S rRNA, LSU-rRNA)	10|2959	0.0378539
TBOOH	GO:0032469	endoplasmic reticulum calcium ion homeostasis	10|2959	0.0378539
TBOOH	GO:0001881	receptor recycling	12|2959	0.0380063
TBOOH	GO:0018345	protein palmitoylation	12|2959	0.0380063
TBOOH	GO:0042987	amyloid precursor protein catabolic process	20|2959	0.0380063
TBOOH	GO:0045670	regulation of osteoclast differentiation	20|2959	0.0380063
TBOOH	GO:0046513	ceramide biosynthetic process	20|2959	0.0380063
TBOOH	GO:0019076	viral release from host cell	11|2959	0.0380063
TBOOH	GO:0030970	retrograde protein transport, ER to cytosol	11|2959	0.0380063
TBOOH	GO:0035891	exit from host cell	11|2959	0.0380063
TBOOH	GO:1903513	endoplasmic reticulum to cytosol transport	11|2959	0.0380063
TBOOH	GO:0060261	positive regulation of transcription initiation by RNA polymerase II	18|2959	0.0383612
TBOOH	GO:0006479	protein methylation	48|2959	0.0383612
TBOOH	GO:0008213	protein alkylation	48|2959	0.0383612
TBOOH	GO:0030705	cytoskeleton-dependent intracellular transport	48|2959	0.0383612
TBOOH	GO:0000077	DNA damage checkpoint signaling	31|2959	0.0384767
TBOOH	GO:0007254	JNK cascade	41|2959	0.0398844
TBOOH	GO:2001242	regulation of intrinsic apoptotic signaling pathway	41|2959	0.0398844
TBOOH	GO:0006086	acetyl-CoA biosynthetic process from pyruvate	6|2959	0.0407128
TBOOH	GO:0090084	negative regulation of inclusion body assembly	6|2959	0.0407128
TBOOH	GO:0090481	pyrimidine nucleotide-sugar transmembrane transport	6|2959	0.0407128
TBOOH	GO:0070972	protein localization to endoplasmic reticulum	22|2959	0.0415578
TBOOH	GO:1901264	carbohydrate derivative transport	22|2959	0.0415578
TBOOH	GO:0016575	histone deacetylation	27|2959	0.0415768
TBOOH	GO:0050779	RNA destabilization	28|2959	0.042146
TBOOH	GO:0006623	protein targeting to vacuole	14|2959	0.0426029
TBOOH	GO:0071901	negative regulation of protein serine|threonine kinase activity	31|2959	0.0426029
TBOOH	GO:0050848	regulation of calcium-mediated signaling	23|2959	0.0426029
TBOOH	GO:0006085	acetyl-CoA biosynthetic process	8|2959	0.0426029
TBOOH	GO:0006488	dolichol-linked oligosaccharide biosynthetic process	8|2959	0.0426029
TBOOH	GO:0006991	response to sterol depletion	8|2959	0.0426029
TBOOH	GO:0030206	chondroitin sulfate biosynthetic process	8|2959	0.0426029
TBOOH	GO:0036499	PERK-mediated unfolded protein response	8|2959	0.0426029
TBOOH	GO:0097720	calcineurin-mediated signaling	16|2959	0.0443343
TBOOH	GO:1990928	response to amino acid starvation	16|2959	0.0443343
TBOOH	GO:0002011	morphogenesis of an epithelial sheet	18|2959	0.0443343
TBOOH	GO:0007623	circadian rhythm	48|2959	0.0443343
TBOOH	GO:0000154	rRNA modification	13|2959	0.0443343
TBOOH	GO:0007020	microtubule nucleation	13|2959	0.0443343
TBOOH	GO:0048821	erythrocyte development	13|2959	0.0443343
TBOOH	GO:0000422	autophagy of mitochondrion	25|2959	0.0443343
TBOOH	GO:0061726	mitochondrion disassembly	25|2959	0.0443343
TBOOH	GO:2000106	regulation of leukocyte apoptotic process	25|2959	0.0443343
TBOOH	GO:0030330	DNA damage response, signal transduction by p53 class mediator	21|2959	0.0447658
TBOOH	GO:0044154	histone H3-K14 acetylation	9|2959	0.0460657
TBOOH	GO:0051220	cytoplasmic sequestering of protein	9|2959	0.0460657
TBOOH	GO:0035303	regulation of dephosphorylation	33|2959	0.0464422
TBOOH	GO:0002292	T cell differentiation involved in immune response	22|2959	0.0465537
TBOOH	GO:2000144	positive regulation of DNA-templated transcription initiation	19|2959	0.0468839
TBOOH	GO:0120163	negative regulation of cold-induced thermogenesis	15|2959	0.0473457
TBOOH	GO:0034453	microtubule anchoring	10|2959	0.0473457
TBOOH	GO:0034205	amyloid-beta formation	17|2959	0.0478306
TBOOH	GO:0043470	regulation of carbohydrate catabolic process	17|2959	0.0478306
TBOOH	GO:0051881	regulation of mitochondrial membrane potential	20|2959	0.0494381
UVC	GO:0016570	histone modification	153|3027	2.71919e-15
UVC	GO:0018205	peptidyl-lysine modification	136|3027	1.78093e-14
UVC	GO:0010506	regulation of autophagy	119|3027	1.78093e-14
UVC	GO:0043161	proteasome-mediated ubiquitin-dependent protein catabolic process	144|3027	1.78093e-14
UVC	GO:0016236	macroautophagy	111|3027	6.19771e-14
UVC	GO:0031331	positive regulation of cellular catabolic process	135|3027	5.70522e-13
UVC	GO:0048193	Golgi vesicle transport	102|3027	4.52591e-12
UVC	GO:0016573	histone acetylation	69|3027	2.23505e-10
UVC	GO:0018394	peptidyl-lysine acetylation	73|3027	3.02643e-10
UVC	GO:0018393	internal peptidyl-lysine acetylation	70|3027	3.43096e-10
UVC	GO:0034470	ncRNA processing	129|3027	3.89146e-10
UVC	GO:0006475	internal protein amino acid acetylation	70|3027	5.20078e-10
UVC	GO:0043543	protein acylation	90|3027	8.50164e-10
UVC	GO:0016050	vesicle organization	108|3027	1.46715e-09
UVC	GO:0006473	protein acetylation	79|3027	1.95016e-09
UVC	GO:0034976	response to endoplasmic reticulum stress	86|3027	2.58011e-09
UVC	GO:0043414	macromolecule methylation	106|3027	2.58011e-09
UVC	GO:0032259	methylation	115|3027	3.27083e-09
UVC	GO:0000209	protein polyubiquitination	82|3027	3.59431e-09
UVC	GO:0007034	vacuolar transport	60|3027	1.60464e-08
UVC	GO:0008654	phospholipid biosynthetic process	83|3027	2.35338e-08
UVC	GO:0016197	endosomal transport	80|3027	2.73438e-08
UVC	GO:0006354	DNA-templated transcription elongation	78|3027	4.6279e-08
UVC	GO:0010508	positive regulation of autophagy	54|3027	6.98652e-08
UVC	GO:0016241	regulation of macroautophagy	58|3027	7.05307e-08
UVC	GO:0043966	histone H3 acetylation	36|3027	7.46515e-08
UVC	GO:0006399	tRNA metabolic process	66|3027	1.19223e-07
UVC	GO:0007033	vacuole organization	70|3027	1.5141e-07
UVC	GO:0016311	dephosphorylation	101|3027	4.38021e-07
UVC	GO:0001510	RNA methylation	38|3027	4.93634e-07
UVC	GO:0070262	peptidyl-serine dephosphorylation	13|3027	5.69456e-07
UVC	GO:0007041	lysosomal transport	48|3027	6.68047e-07
UVC	GO:0006470	protein dephosphorylation	79|3027	8.09522e-07
UVC	GO:0006888	endoplasmic reticulum to Golgi vesicle-mediated transport	49|3027	8.5179e-07
UVC	GO:0016482	cytosolic transport	58|3027	9.02466e-07
UVC	GO:0009101	glycoprotein biosynthetic process	91|3027	1.93484e-06
UVC	GO:0034968	histone lysine methylation	47|3027	2.41075e-06
UVC	GO:0043967	histone H4 acetylation	32|3027	3.40991e-06
UVC	GO:0032784	regulation of DNA-templated transcription elongation	40|3027	3.59728e-06
UVC	GO:0035967	cellular response to topologically incorrect protein	44|3027	3.89085e-06
UVC	GO:0006352	DNA-templated transcription initiation	50|3027	4.50851e-06
UVC	GO:0034243	regulation of transcription elongation by RNA polymerase II	35|3027	4.50851e-06
UVC	GO:0006644	phospholipid metabolic process	104|3027	4.50851e-06
UVC	GO:0046854	phosphatidylinositol phosphate biosynthetic process	30|3027	4.59501e-06
UVC	GO:0031056	regulation of histone modification	57|3027	4.80633e-06
UVC	GO:0015931	nucleobase-containing compound transport	68|3027	4.80633e-06
UVC	GO:0051650	establishment of vesicle localization	62|3027	5.09023e-06
UVC	GO:0035966	response to topologically incorrect protein	54|3027	5.37537e-06
UVC	GO:0031929	TOR signaling	46|3027	5.44728e-06
UVC	GO:0009451	RNA modification	57|3027	5.44728e-06
UVC	GO:0031647	regulation of protein stability	90|3027	5.46066e-06
UVC	GO:0051656	establishment of organelle localization	113|3027	6.83255e-06
UVC	GO:0072384	organelle transport along microtubule	35|3027	7.21856e-06
UVC	GO:0018022	peptidyl-lysine methylation	49|3027	7.64593e-06
UVC	GO:0051648	vesicle localization	65|3027	7.67162e-06
UVC	GO:0071496	cellular response to external stimulus	90|3027	7.88664e-06
UVC	GO:0070059	intrinsic apoptotic signaling pathway in response to endoplasmic reticulum stress	28|3027	8.25145e-06
UVC	GO:0097193	intrinsic apoptotic signaling pathway	83|3027	1.19286e-05
UVC	GO:0051568	histone H3-K4 methylation	31|3027	1.24324e-05
UVC	GO:0006984	ER-nucleus signaling pathway	23|3027	1.24324e-05
UVC	GO:0006661	phosphatidylinositol biosynthetic process	46|3027	1.24324e-05
UVC	GO:0006367	transcription initiation at RNA polymerase II promoter	38|3027	1.33158e-05
UVC	GO:0070085	glycosylation	71|3027	1.40189e-05
UVC	GO:0016072	rRNA metabolic process	76|3027	1.64014e-05
UVC	GO:0010563	negative regulation of phosphorus metabolic process	112|3027	1.69992e-05
UVC	GO:0032984	protein-containing complex disassembly	70|3027	2.09239e-05
UVC	GO:0046488	phosphatidylinositol metabolic process	52|3027	2.1101e-05
UVC	GO:0007032	endosome organization	36|3027	2.11103e-05
UVC	GO:0032006	regulation of TOR signaling	39|3027	2.14454e-05
UVC	GO:0016571	histone methylation	53|3027	2.32828e-05
UVC	GO:0030488	tRNA methylation	21|3027	2.32828e-05
UVC	GO:0006486	protein glycosylation	66|3027	2.35035e-05
UVC	GO:0043413	macromolecule glycosylation	66|3027	2.35035e-05
UVC	GO:0031668	cellular response to extracellular stimulus	74|3027	2.39401e-05
UVC	GO:0045936	negative regulation of phosphate metabolic process	111|3027	2.39401e-05
UVC	GO:0045862	positive regulation of proteolysis	97|3027	2.57823e-05
UVC	GO:0006479	protein methylation	62|3027	2.67577e-05
UVC	GO:0008213	protein alkylation	62|3027	2.67577e-05
UVC	GO:0031669	cellular response to nutrient levels	67|3027	2.80164e-05
UVC	GO:0060260	regulation of transcription initiation by RNA polymerase II	28|3027	2.8306e-05
UVC	GO:0032786	positive regulation of DNA-templated transcription, elongation	26|3027	3.0617e-05
UVC	GO:0006401	RNA catabolic process	81|3027	4.14086e-05
UVC	GO:0042594	response to starvation	62|3027	4.34537e-05
UVC	GO:2000142	regulation of DNA-templated transcription initiation	30|3027	4.63064e-05
UVC	GO:0006986	response to unfolded protein	46|3027	4.74401e-05
UVC	GO:0098876	vesicle-mediated transport to the plasma membrane	48|3027	5.14451e-05
UVC	GO:0006892	post-Golgi vesicle-mediated transport	37|3027	5.14451e-05
UVC	GO:0034620	cellular response to unfolded protein	36|3027	5.14451e-05
UVC	GO:0022411	cellular component disassembly	118|3027	5.14451e-05
UVC	GO:0030968	endoplasmic reticulum unfolded protein response	30|3027	6.00235e-05
UVC	GO:0045732	positive regulation of protein catabolic process	61|3027	6.17813e-05
UVC	GO:0009100	glycoprotein metabolic process	100|3027	6.17813e-05
UVC	GO:0006368	transcription elongation by RNA polymerase II promoter	38|3027	6.21151e-05
UVC	GO:0046474	glycerophospholipid biosynthetic process	62|3027	6.51523e-05
UVC	GO:0060261	positive regulation of transcription initiation by RNA polymerase II	25|3027	7.10824e-05
UVC	GO:0097352	autophagosome maturation	25|3027	7.10824e-05
UVC	GO:0047496	vesicle transport along microtubule	21|3027	7.32006e-05
UVC	GO:0007265	Ras protein signal transduction	91|3027	7.68632e-05
UVC	GO:1905897	regulation of response to endoplasmic reticulum stress	31|3027	7.80177e-05
UVC	GO:0006402	mRNA catabolic process	69|3027	7.948e-05
UVC	GO:0032436	positive regulation of proteasomal ubiquitin-dependent protein catabolic process	34|3027	7.948e-05
UVC	GO:0042254	ribosome biogenesis	82|3027	8.03584e-05
UVC	GO:0009267	cellular response to starvation	53|3027	8.03584e-05
UVC	GO:0006605	protein targeting	85|3027	8.50042e-05
UVC	GO:0061014	positive regulation of mRNA catabolic process	37|3027	9.48052e-05
UVC	GO:0016032	viral process	104|3027	0.000110991
UVC	GO:0008033	tRNA processing	43|3027	0.000138855
UVC	GO:1905037	autophagosome organization	39|3027	0.000138971
UVC	GO:2000144	positive regulation of DNA-templated transcription initiation	26|3027	0.000143435
UVC	GO:0072594	establishment of protein localization to organelle	109|3027	0.000147155
UVC	GO:0038202	TORC1 signaling	24|3027	0.000163611
UVC	GO:0006400	tRNA modification	33|3027	0.000163611
UVC	GO:0042147	retrograde transport, endosome to Golgi	33|3027	0.000163611
UVC	GO:1901800	positive regulation of proteasomal protein catabolic process	39|3027	0.00016656
UVC	GO:0030166	proteoglycan biosynthetic process	25|3027	0.00017601
UVC	GO:0048284	organelle fusion	47|3027	0.00017601
UVC	GO:0042176	regulation of protein catabolic process	91|3027	0.00017601
UVC	GO:2000060	positive regulation of ubiquitin-dependent protein catabolic process	37|3027	0.000177955
UVC	GO:0016049	cell growth	117|3027	0.000192766
UVC	GO:0070897	transcription preinitiation complex assembly	29|3027	0.000204879
UVC	GO:0044154	histone H3-K14 acetylation	13|3027	0.000226166
UVC	GO:0006672	ceramide metabolic process	36|3027	0.000229144
UVC	GO:1902993	positive regulation of amyloid precursor protein catabolic process	14|3027	0.000229144
UVC	GO:0006487	protein N-linked glycosylation	27|3027	0.000255349
UVC	GO:0048872	homeostasis of number of cells	77|3027	0.000263868
UVC	GO:0042326	negative regulation of phosphorylation	94|3027	0.000297521
UVC	GO:0032968	positive regulation of transcription elongation by RNA polymerase II	21|3027	0.000301407
UVC	GO:0019080	viral gene expression	34|3027	0.000304757
UVC	GO:0051123	RNA polymerase II preinitiation complex assembly	25|3027	0.000308431
UVC	GO:0045017	glycerolipid biosynthetic process	68|3027	0.000308445
UVC	GO:0001558	regulation of cell growth	102|3027	0.000309195
UVC	GO:0007249	I-kappaB kinase|NF-kappaB signaling	75|3027	0.000314225
UVC	GO:1901096	regulation of autophagosome maturation	11|3027	0.000328418
UVC	GO:1903052	positive regulation of proteolysis involved in protein catabolic process	42|3027	0.000420192
UVC	GO:0000045	autophagosome assembly	36|3027	0.000420192
UVC	GO:0006023	aminoglycan biosynthetic process	29|3027	0.000423217
UVC	GO:0006024	glycosaminoglycan biosynthetic process	28|3027	0.000423217
UVC	GO:0040029	epigenetic regulation of gene expression	48|3027	0.000423217
UVC	GO:0062197	cellular response to chemical stress	86|3027	0.000425991
UVC	GO:1903320	regulation of protein modification by small protein conjugation or removal	67|3027	0.000425991
UVC	GO:0016575	histone deacetylation	34|3027	0.000449426
UVC	GO:0006650	glycerophospholipid metabolic process	79|3027	0.000454407
UVC	GO:0070585	protein localization to mitochondrion	40|3027	0.000463781
UVC	GO:0050779	RNA destabilization	35|3027	0.000525535
UVC	GO:0090110	COPII-coated vesicle cargo loading	10|3027	0.000539518
UVC	GO:0061157	mRNA destabilization	34|3027	0.000549201
UVC	GO:0019083	viral transcription	21|3027	0.00055119
UVC	GO:2000058	regulation of ubiquitin-dependent protein catabolic process	49|3027	0.000607221
UVC	GO:0010507	negative regulation of autophagy	30|3027	0.000645597
UVC	GO:0006839	mitochondrial transport	53|3027	0.000651663
UVC	GO:0006900	vesicle budding from membrane	29|3027	0.000652002
UVC	GO:0061912	selective autophagy	29|3027	0.000652002
UVC	GO:0006903	vesicle targeting	25|3027	0.000659792
UVC	GO:1903050	regulation of proteolysis involved in protein catabolic process	61|3027	0.000659792
UVC	GO:0031123	RNA 3'-end processing	36|3027	0.000712978
UVC	GO:0006476	protein deacetylation	38|3027	0.000747145
UVC	GO:0034504	protein localization to nucleus	77|3027	0.000747145
UVC	GO:0071383	cellular response to steroid hormone stimulus	57|3027	0.000747145
UVC	GO:0050657	nucleic acid transport	47|3027	0.000815862
UVC	GO:0050658	RNA transport	47|3027	0.000815862
UVC	GO:0097191	extrinsic apoptotic signaling pathway	60|3027	0.000815862
UVC	GO:2001020	regulation of response to DNA damage stimulus	78|3027	0.000823631
UVC	GO:0006364	rRNA processing	61|3027	0.000830449
UVC	GO:0106074	aminoacyl-tRNA metabolism involved in translational fidelity	9|3027	0.000836707
UVC	GO:0010970	transport along microtubule	48|3027	0.000848392
UVC	GO:0007020	microtubule nucleation	17|3027	0.000861369
UVC	GO:0072655	establishment of protein localization to mitochondrion	38|3027	0.000861369
UVC	GO:0032434	regulation of proteasomal ubiquitin-dependent protein catabolic process	42|3027	0.000884015
UVC	GO:0043487	regulation of RNA stability	52|3027	0.000884015
UVC	GO:0001933	negative regulation of protein phosphorylation	83|3027	0.000884015
UVC	GO:0098732	macromolecule deacylation	41|3027	0.000949557
UVC	GO:1903322	positive regulation of protein modification by small protein conjugation or removal	41|3027	0.000949557
UVC	GO:0002262	myeloid cell homeostasis	48|3027	0.000956887
UVC	GO:0043122	regulation of I-kappaB kinase|NF-kappaB signaling	66|3027	0.000996927
UVC	GO:0035601	protein deacylation	40|3027	0.00102234
UVC	GO:0008333	endosome to lysosome transport	26|3027	0.00102234
UVC	GO:0061136	regulation of proteasomal protein catabolic process	53|3027	0.00120665
UVC	GO:0051236	establishment of RNA localization	47|3027	0.00121898
UVC	GO:0042149	cellular response to glucose starvation	21|3027	0.00126381
UVC	GO:0044272	sulfur compound biosynthetic process	43|3027	0.0012919
UVC	GO:0016073	snRNA metabolic process	24|3027	0.0013354
UVC	GO:0090114	COPII-coated vesicle budding	18|3027	0.00137255
UVC	GO:0120163	negative regulation of cold-induced thermogenesis	19|3027	0.00151312
UVC	GO:1903313	positive regulation of mRNA metabolic process	41|3027	0.00154028
UVC	GO:0090150	establishment of protein localization to membrane	68|3027	0.00180765
UVC	GO:0050650	chondroitin sulfate proteoglycan biosynthetic process	12|3027	0.00184613
UVC	GO:0006895	Golgi to endosome transport	10|3027	0.0019851
UVC	GO:0046578	regulation of Ras protein signal transduction	52|3027	0.00198552
UVC	GO:0032008	positive regulation of TOR signaling	19|3027	0.0020524
UVC	GO:1903432	regulation of TORC1 signaling	19|3027	0.0020524
UVC	GO:0035303	regulation of dephosphorylation	39|3027	0.00215937
UVC	GO:1900101	regulation of endoplasmic reticulum unfolded protein response	14|3027	0.00215937
UVC	GO:0046513	ceramide biosynthetic process	24|3027	0.00217631
UVC	GO:0043488	regulation of mRNA stability	48|3027	0.00222627
UVC	GO:0007006	mitochondrial membrane organization	36|3027	0.00234064
UVC	GO:0006643	membrane lipid metabolic process	55|3027	0.00239184
UVC	GO:0018105	peptidyl-serine phosphorylation	76|3027	0.00240082
UVC	GO:0050821	protein stabilization	56|3027	0.00241671
UVC	GO:0031060	regulation of histone methylation	27|3027	0.00241671
UVC	GO:0061013	regulation of mRNA catabolic process	51|3027	0.00241671
UVC	GO:0035304	regulation of protein dephosphorylation	30|3027	0.00249429
UVC	GO:0035459	vesicle cargo loading	15|3027	0.00252877
UVC	GO:0006913	nucleocytoplasmic transport	79|3027	0.00252877
UVC	GO:0051169	nuclear transport	79|3027	0.00252877
UVC	GO:0006029	proteoglycan metabolic process	29|3027	0.00259924
UVC	GO:0031396	regulation of protein ubiquitination	55|3027	0.00259924
UVC	GO:0051222	positive regulation of protein transport	72|3027	0.00259924
UVC	GO:0090174	organelle membrane fusion	36|3027	0.0026484
UVC	GO:0035065	regulation of histone acetylation	23|3027	0.00268534
UVC	GO:0032092	positive regulation of protein binding	28|3027	0.00272675
UVC	GO:0034655	nucleobase-containing compound catabolic process	98|3027	0.00272675
UVC	GO:0006665	sphingolipid metabolic process	45|3027	0.00283315
UVC	GO:0015012	heparan sulfate proteoglycan biosynthetic process	14|3027	0.00302827
UVC	GO:0006626	protein targeting to mitochondrion	32|3027	0.00304169
UVC	GO:0031098	stress-activated protein kinase signaling cascade	62|3027	0.0031243
UVC	GO:2000756	regulation of peptidyl-lysine acetylation	25|3027	0.00313899
UVC	GO:0030522	intracellular receptor signaling pathway	66|3027	0.00314147
UVC	GO:0043401	steroid hormone mediated signaling pathway	39|3027	0.00320499
UVC	GO:0009895	negative regulation of catabolic process	79|3027	0.003219
UVC	GO:0046486	glycerolipid metabolic process	92|3027	0.003219
UVC	GO:0006991	response to sterol depletion	10|3027	0.00322174
UVC	GO:0036499	PERK-mediated unfolded protein response	10|3027	0.00322174
UVC	GO:0016242	negative regulation of macroautophagy	15|3027	0.00343473
UVC	GO:1905898	positive regulation of response to endoplasmic reticulum stress	15|3027	0.00343473
UVC	GO:0007030	Golgi organization	45|3027	0.00361426
UVC	GO:0051168	nuclear export	45|3027	0.00361426
UVC	GO:0006457	protein folding	57|3027	0.00363555
UVC	GO:0016239	positive regulation of macroautophagy	25|3027	0.00378906
UVC	GO:0000462	maturation of SSU-rRNA from tricistronic rRNA transcript (SSU-rRNA, 5.8S rRNA, LSU-rRNA)	16|3027	0.00378906
UVC	GO:1901983	regulation of protein acetylation	28|3027	0.00389027
UVC	GO:0061077	chaperone-mediated protein folding	24|3027	0.0039147
UVC	GO:0099518	vesicle cytoskeletal trafficking	24|3027	0.0039147
UVC	GO:0006513	protein monoubiquitination	27|3027	0.00412152
UVC	GO:0032469	endoplasmic reticulum calcium ion homeostasis	12|3027	0.00412152
UVC	GO:0006482	protein demethylation	14|3027	0.00414621
UVC	GO:0008214	protein dealkylation	14|3027	0.00414621
UVC	GO:0070646	protein modification by small protein removal	47|3027	0.0042829
UVC	GO:0051056	regulation of small GTPase mediated signal transduction	73|3027	0.00433054
UVC	GO:0051098	regulation of binding	86|3027	0.00438563
UVC	GO:0033673	negative regulation of kinase activity	60|3027	0.00450585
UVC	GO:1903829	positive regulation of protein localization	101|3027	0.00453939
UVC	GO:0000956	nuclear-transcribed mRNA catabolic process	36|3027	0.00466567
UVC	GO:0001919	regulation of receptor recycling	11|3027	0.00466567
UVC	GO:0035020	regulation of Rac protein signal transduction	11|3027	0.00466567
UVC	GO:0007040	lysosome organization	30|3027	0.00468945
UVC	GO:0080171	lytic vacuole organization	30|3027	0.00468945
UVC	GO:0046785	microtubule polymerization	27|3027	0.00484225
UVC	GO:0051348	negative regulation of transferase activity	67|3027	0.00484832
UVC	GO:0038034	signal transduction in absence of ligand	23|3027	0.00486917
UVC	GO:0097192	extrinsic apoptotic signaling pathway in absence of ligand	23|3027	0.00486917
UVC	GO:0016577	histone demethylation	13|3027	0.00489157
UVC	GO:0030201	heparan sulfate proteoglycan metabolic process	16|3027	0.00489157
UVC	GO:2001233	regulation of apoptotic signaling pathway	86|3027	0.00500135
UVC	GO:0036503	ERAD pathway	33|3027	0.00503422
UVC	GO:0006403	RNA localization	52|3027	0.00507361
UVC	GO:0031063	regulation of histone deacetylation	17|3027	0.00507361
UVC	GO:0043039	tRNA aminoacylation	17|3027	0.00507361
UVC	GO:0043471	regulation of cellular carbohydrate catabolic process	8|3027	0.00518376
UVC	GO:0031648	protein destabilization	18|3027	0.00518376
UVC	GO:0032007	negative regulation of TOR signaling	19|3027	0.00520636
UVC	GO:0031330	negative regulation of cellular catabolic process	61|3027	0.00524347
UVC	GO:0043981	histone H4-K5 acetylation	9|3027	0.00524347
UVC	GO:0043982	histone H4-K8 acetylation	9|3027	0.00524347
UVC	GO:0044790	suppression of viral release by host	9|3027	0.00524347
UVC	GO:0032456	endocytic recycling	27|3027	0.00558749
UVC	GO:0030705	cytoskeleton-dependent intracellular transport	53|3027	0.00561408
UVC	GO:0001776	leukocyte homeostasis	30|3027	0.00638107
UVC	GO:0001701	in utero embryonic development	89|3027	0.00639235
UVC	GO:0051403	stress-activated MAPK cascade	59|3027	0.0064424
UVC	GO:0043038	amino acid activation	17|3027	0.00661345
UVC	GO:0006383	transcription by RNA polymerase III	19|3027	0.00662894
UVC	GO:0030433	ubiquitin-dependent ERAD pathway	27|3027	0.00670455
UVC	GO:0072659	protein localization to plasma membrane	68|3027	0.00672389
UVC	GO:0006664	glycolipid metabolic process	31|3027	0.00681541
UVC	GO:0106106	cold-induced thermogenesis	40|3027	0.0070063
UVC	GO:0120161	regulation of cold-induced thermogenesis	40|3027	0.0070063
UVC	GO:0031667	response to nutrient levels	104|3027	0.00705623
UVC	GO:0006906	vesicle fusion	34|3027	0.00705623
UVC	GO:0018209	peptidyl-serine modification	77|3027	0.00709003
UVC	GO:0042770	signal transduction in response to DNA damage	47|3027	0.00725541
UVC	GO:0009791	post-embryonic development	28|3027	0.00728068
UVC	GO:0035308	negative regulation of protein dephosphorylation	14|3027	0.0074642
UVC	GO:0006790	sulfur compound metabolic process	78|3027	0.00755518
UVC	GO:0006469	negative regulation of protein kinase activity	54|3027	0.00767695
UVC	GO:0006687	glycosphingolipid metabolic process	21|3027	0.007689
UVC	GO:1902004	positive regulation of amyloid-beta formation	10|3027	0.00774915
UVC	GO:0007254	JNK cascade	45|3027	0.00777877
UVC	GO:1903509	liposaccharide metabolic process	31|3027	0.00777877
UVC	GO:0031124	mRNA 3'-end processing	20|3027	0.00790963
UVC	GO:0030099	myeloid cell differentiation	91|3027	0.00798048
UVC	GO:0042752	regulation of circadian rhythm	34|3027	0.00798048
UVC	GO:0009755	hormone-mediated signaling pathway	49|3027	0.00815937
UVC	GO:0016579	protein deubiquitination	42|3027	0.00816716
UVC	GO:0000959	mitochondrial RNA metabolic process	18|3027	0.00817569
UVC	GO:0006979	response to oxidative stress	96|3027	0.00817569
UVC	GO:1903008	organelle disassembly	38|3027	0.00817569
UVC	GO:0008630	intrinsic apoptotic signaling pathway in response to DNA damage	30|3027	0.00833227
UVC	GO:0036490	regulation of translation in response to endoplasmic reticulum stress	7|3027	0.00848285
UVC	GO:0051028	mRNA transport	36|3027	0.00865258
UVC	GO:0046467	membrane lipid biosynthetic process	40|3027	0.00867949
UVC	GO:0006047	UDP-N-acetylglucosamine metabolic process	8|3027	0.00892433
UVC	GO:0044772	mitotic cell cycle phase transition	103|3027	0.00913588
UVC	GO:0098781	ncRNA transcription	21|3027	0.00923095
UVC	GO:1904951	positive regulation of establishment of protein localization	72|3027	0.00946231
UVC	GO:0070841	inclusion body assembly	11|3027	0.0096742
UVC	GO:0008625	extrinsic apoptotic signaling pathway via death domain receptors	26|3027	0.00974168
UVC	GO:0050654	chondroitin sulfate proteoglycan metabolic process	14|3027	0.00975653
UVC	GO:0043123	positive regulation of I-kappaB kinase|NF-kappaB signaling	48|3027	0.00985371
UVC	GO:0070997	neuron death	83|3027	0.00985371
UVC	GO:0030490	maturation of SSU-rRNA	19|3027	0.00990431
UVC	GO:0051569	regulation of histone H3-K4 methylation	15|3027	0.0101401
UVC	GO:0090398	cellular senescence	31|3027	0.0102182
UVC	GO:0006405	RNA export from nucleus	27|3027	0.0105649
UVC	GO:0000288	nuclear-transcribed mRNA catabolic process, deadenylation-dependent decay	22|3027	0.0105649
UVC	GO:0043393	regulation of protein binding	50|3027	0.0110651
UVC	GO:0070076	histone lysine demethylation	12|3027	0.0111571
UVC	GO:0098930	axonal transport	21|3027	0.0111571
UVC	GO:0044403	biological process involved in symbiotic interaction	71|3027	0.0111571
UVC	GO:0048511	rhythmic process	70|3027	0.0112615
UVC	GO:0006450	regulation of translational fidelity	10|3027	0.0112615
UVC	GO:0036092	phosphatidylinositol-3-phosphate biosynthetic process	10|3027	0.0112615
UVC	GO:0043984	histone H4-K16 acetylation	10|3027	0.0112615
UVC	GO:0030203	glycosaminoglycan metabolic process	34|3027	0.011706
UVC	GO:0043087	regulation of GTPase activity	84|3027	0.0119014
UVC	GO:0035264	multicellular organism growth	39|3027	0.0119933
UVC	GO:0051085	chaperone cofactor-dependent protein refolding	13|3027	0.0119933
UVC	GO:1902235	regulation of endoplasmic reticulum stress-induced intrinsic apoptotic signaling pathway	13|3027	0.0119933
UVC	GO:0030218	erythrocyte differentiation	35|3027	0.0119933
UVC	GO:0043470	regulation of carbohydrate catabolic process	19|3027	0.0119933
UVC	GO:0051438	regulation of ubiquitin-protein transferase activity	19|3027	0.0119933
UVC	GO:0031398	positive regulation of protein ubiquitination	33|3027	0.012763
UVC	GO:0046700	heterocycle catabolic process	101|3027	0.012883
UVC	GO:1903573	negative regulation of response to endoplasmic reticulum stress	16|3027	0.012895
UVC	GO:0061025	membrane fusion	45|3027	0.012895
UVC	GO:0030206	chondroitin sulfate biosynthetic process	9|3027	0.012895
UVC	GO:0035970	peptidyl-threonine dephosphorylation	9|3027	0.012895
UVC	GO:1901264	carbohydrate derivative transport	24|3027	0.0128963
UVC	GO:1902115	regulation of organelle assembly	51|3027	0.0130879
UVC	GO:0044270	cellular nitrogen compound catabolic process	102|3027	0.0132088
UVC	GO:0090305	nucleic acid phosphodiester bond hydrolysis	60|3027	0.0136114
UVC	GO:0032386	regulation of intracellular transport	76|3027	0.0136114
UVC	GO:0090501	RNA phosphodiester bond hydrolysis	41|3027	0.0136735
UVC	GO:0001843	neural tube closure	27|3027	0.0140126
UVC	GO:0006997	nucleus organization	37|3027	0.0142757
UVC	GO:0032933	SREBP signaling pathway	8|3027	0.0143457
UVC	GO:0051090	regulation of DNA-binding transcription factor activity	98|3027	0.0145296
UVC	GO:0035521	monoubiquitinated histone deubiquitination	12|3027	0.014788
UVC	GO:0035522	monoubiquitinated histone H2A deubiquitination	12|3027	0.014788
UVC	GO:0001921	positive regulation of receptor recycling	7|3027	0.0148931
UVC	GO:0006983	ER overload response	7|3027	0.0148931
UVC	GO:0015780	nucleotide-sugar transmembrane transport	7|3027	0.0148931
UVC	GO:0018107	peptidyl-threonine phosphorylation	31|3027	0.0149248
UVC	GO:0030148	sphingolipid biosynthetic process	31|3027	0.0149248
UVC	GO:0006890	retrograde vesicle-mediated transport, Golgi to endoplasmic reticulum	18|3027	0.0150045
UVC	GO:0097300	programmed necrotic cell death	18|3027	0.0150045
UVC	GO:1900180	regulation of protein localization to nucleus	36|3027	0.0154837
UVC	GO:0031058	positive regulation of histone modification	29|3027	0.0154963
UVC	GO:0001881	receptor recycling	13|3027	0.0154963
UVC	GO:0032388	positive regulation of intracellular transport	49|3027	0.0155911
UVC	GO:0006260	DNA replication	66|3027	0.0157982
UVC	GO:0051084	'de novo' post-translational protein folding	14|3027	0.0158118
UVC	GO:0000422	autophagy of mitochondrion	27|3027	0.0158118
UVC	GO:0060606	tube closure	27|3027	0.0158118
UVC	GO:0061726	mitochondrion disassembly	27|3027	0.0158118
UVC	GO:0006418	tRNA aminoacylation for protein translation	15|3027	0.0158797
UVC	GO:0010821	regulation of mitochondrion organization	39|3027	0.0161506
UVC	GO:0033157	regulation of intracellular protein transport	54|3027	0.0165559
UVC	GO:1990845	adaptive thermogenesis	41|3027	0.0165559
UVC	GO:0071229	cellular response to acid chemical	26|3027	0.0172813
UVC	GO:0050732	negative regulation of peptidyl-tyrosine phosphorylation	19|3027	0.0173157
UVC	GO:0043547	positive regulation of GTPase activity	65|3027	0.0188748
UVC	GO:0006490	oligosaccharide-lipid intermediate biosynthetic process	9|3027	0.0190005
UVC	GO:0051646	mitochondrion localization	17|3027	0.0192408
UVC	GO:0034101	erythrocyte homeostasis	36|3027	0.01957
UVC	GO:0062125	regulation of mitochondrial gene expression	12|3027	0.01957
UVC	GO:0070266	necroptotic process	16|3027	0.0199021
UVC	GO:0006493	protein O-linked glycosylation	26|3027	0.0202217
UVC	GO:0035520	monoubiquitinated protein deubiquitination	13|3027	0.0202562
UVC	GO:1901797	negative regulation of signal transduction by p53 class mediator	13|3027	0.0202562
UVC	GO:0045022	early endosome to late endosome transport	15|3027	0.0202562
UVC	GO:0070536	protein K63-linked deubiquitination	14|3027	0.0204176
UVC	GO:0090316	positive regulation of intracellular protein transport	40|3027	0.0204252
UVC	GO:1990778	protein localization to cell periphery	75|3027	0.0208782
UVC	GO:0072666	establishment of protein localization to vacuole	19|3027	0.0209683
UVC	GO:0033209	tumor necrosis factor-mediated signaling pathway	30|3027	0.0210522
UVC	GO:0032868	response to insulin	62|3027	0.0210582
UVC	GO:1903510	mucopolysaccharide metabolic process	27|3027	0.0210582
UVC	GO:0042093	T-helper cell differentiation	21|3027	0.0217756
UVC	GO:0043550	regulation of lipid kinase activity	21|3027	0.0217756
UVC	GO:0071501	cellular response to sterol depletion	8|3027	0.0217756
UVC	GO:0080009	mRNA methylation	8|3027	0.0217756
UVC	GO:0046165	alcohol biosynthetic process	37|3027	0.0217917
UVC	GO:0008088	axo-dendritic transport	23|3027	0.0217917
UVC	GO:0090559	regulation of membrane permeability	23|3027	0.0217917
UVC	GO:0044843	cell cycle G1|S phase transition	64|3027	0.0217917
UVC	GO:0031061	negative regulation of histone methylation	10|3027	0.0218361
UVC	GO:0032869	cellular response to insulin stimulus	50|3027	0.021992
UVC	GO:0001678	cellular glucose homeostasis	40|3027	0.0222666
UVC	GO:0140053	mitochondrial gene expression	41|3027	0.022357
UVC	GO:0031109	microtubule polymerization or depolymerization	33|3027	0.0225477
UVC	GO:0044088	regulation of vacuole organization	17|3027	0.0228396
UVC	GO:0060324	face development	17|3027	0.0228396
UVC	GO:0006022	aminoglycan metabolic process	35|3027	0.023382
UVC	GO:0071260	cellular response to mechanical stimulus	22|3027	0.023382
UVC	GO:0051402	neuron apoptotic process	59|3027	0.023382
UVC	GO:0000082	G1|S transition of mitotic cell cycle	58|3027	0.0236816
UVC	GO:0006497	protein lipidation	27|3027	0.0236816
UVC	GO:0099111	microtubule-based transport	50|3027	0.0238392
UVC	GO:0038203	TORC2 signaling	7|3027	0.0238717
UVC	GO:0006893	Golgi to plasma membrane transport	19|3027	0.0244641
UVC	GO:0090148	membrane fission	15|3027	0.0244641
UVC	GO:0018210	peptidyl-threonine modification	32|3027	0.0244641
UVC	GO:0032025	response to cobalt ion	6|3027	0.0244641
UVC	GO:0035871	protein K11-linked deubiquitination	6|3027	0.0244641
UVC	GO:0060368	regulation of Fc receptor mediated stimulatory signaling pathway	6|3027	0.0244641
UVC	GO:0070544	histone H3-K36 demethylation	6|3027	0.0244641
UVC	GO:0071233	cellular response to leucine	6|3027	0.0244641
UVC	GO:0000002	mitochondrial genome maintenance	12|3027	0.0245157
UVC	GO:1901987	regulation of cell cycle phase transition	96|3027	0.0245428
UVC	GO:0043618	regulation of transcription from RNA polymerase II promoter in response to stress	14|3027	0.0245944
UVC	GO:0042274	ribosomal small subunit biogenesis	23|3027	0.0245944
UVC	GO:0072665	protein localization to vacuole	23|3027	0.0245944
UVC	GO:0019058	viral life cycle	71|3027	0.0247289
UVC	GO:0010657	muscle cell apoptotic process	26|3027	0.0253679
UVC	GO:0007623	circadian rhythm	50|3027	0.0254581
UVC	GO:0097320	plasma membrane tubulation	9|3027	0.0259086
UVC	GO:0034599	cellular response to oxidative stress	65|3027	0.0259086
UVC	GO:0031507	heterochromatin formation	24|3027	0.0262216
UVC	GO:0034250	positive regulation of cellular amide metabolic process	42|3027	0.0265523
UVC	GO:0007179	transforming growth factor beta receptor signaling pathway	51|3027	0.0275933
UVC	GO:0006275	regulation of DNA replication	35|3027	0.0285078
UVC	GO:0031057	negative regulation of histone modification	16|3027	0.0285078
UVC	GO:0032527	protein exit from endoplasmic reticulum	16|3027	0.0285078
UVC	GO:0035305	negative regulation of dephosphorylation	16|3027	0.0285078
UVC	GO:0043112	receptor metabolic process	19|3027	0.0285078
UVC	GO:0090311	regulation of protein deacetylation	19|3027	0.0285078
UVC	GO:0002294	CD4-positive, alpha-beta T cell differentiation involved in immune response	21|3027	0.0289471
UVC	GO:0045814	negative regulation of gene expression, epigenetic	26|3027	0.0289874
UVC	GO:0016601	Rac protein signal transduction	15|3027	0.0297944
UVC	GO:0014020	primary neural tube formation	27|3027	0.0301781
UVC	GO:0032418	lysosome localization	24|3027	0.0301781
UVC	GO:0051851	modulation by host of symbiont process	24|3027	0.0301781
UVC	GO:1990849	vacuolar localization	24|3027	0.0301781
UVC	GO:0043001	Golgi to plasma membrane protein transport	14|3027	0.0304336
UVC	GO:0048489	synaptic vesicle transport	14|3027	0.0304336
UVC	GO:0048753	pigment granule organization	14|3027	0.0304336
UVC	GO:0140467	integrated stress response signaling	14|3027	0.0304336
UVC	GO:2000758	positive regulation of peptidyl-lysine acetylation	14|3027	0.0304336
UVC	GO:0006744	ubiquinone biosynthetic process	8|3027	0.0306175
UVC	GO:0061158	3'-UTR-mediated mRNA destabilization	8|3027	0.0306175
UVC	GO:1901663	quinone biosynthetic process	8|3027	0.0306175
UVC	GO:2001234	negative regulation of apoptotic signaling pathway	54|3027	0.0306175
UVC	GO:0000423	mitophagy	13|3027	0.0307133
UVC	GO:0071108	protein K48-linked deubiquitination	13|3027	0.0307133
UVC	GO:1903146	regulation of autophagy of mitochondrion	13|3027	0.0307133
UVC	GO:0019082	viral protein processing	12|3027	0.0307133
UVC	GO:0034472	snRNA 3'-end processing	12|3027	0.0307133
UVC	GO:0017015	regulation of transforming growth factor beta receptor signaling pathway	37|3027	0.0313512
UVC	GO:0030307	positive regulation of cell growth	41|3027	0.0314275
UVC	GO:0198738	cell-cell signaling by wnt	96|3027	0.0315798
UVC	GO:0071230	cellular response to amino acid stimulus	23|3027	0.0322922
UVC	GO:0046902	regulation of mitochondrial membrane permeability	19|3027	0.0329032
UVC	GO:0061951	establishment of protein localization to plasma membrane	19|3027	0.0329032
UVC	GO:0002287	alpha-beta T cell activation involved in immune response	21|3027	0.0329032
UVC	GO:0002293	alpha-beta T cell differentiation involved in immune response	21|3027	0.0329032
UVC	GO:0043254	regulation of protein-containing complex assembly	87|3027	0.0334843
UVC	GO:0008089	anterograde axonal transport	16|3027	0.0335733
UVC	GO:0034198	cellular response to amino acid starvation	16|3027	0.0335733
UVC	GO:0044000	movement in host	44|3027	0.0338306
UVC	GO:0001659	temperature homeostasis	43|3027	0.0340334
UVC	GO:0051091	positive regulation of DNA-binding transcription factor activity	60|3027	0.0343761
UVC	GO:0045637	regulation of myeloid cell differentiation	50|3027	0.0346075
UVC	GO:0009083	branched-chain amino acid catabolic process	9|3027	0.0350882
UVC	GO:0045995	regulation of embryonic development	25|3027	0.0351356
UVC	GO:0016578	histone deubiquitination	15|3027	0.0351356
UVC	GO:0046839	phospholipid dephosphorylation	15|3027	0.0351356
UVC	GO:0098927	vesicle-mediated transport between endosomal compartments	15|3027	0.0351356
UVC	GO:0043201	response to leucine	7|3027	0.0351582
UVC	GO:0043558	regulation of translational initiation in response to stress	7|3027	0.0351582
UVC	GO:1901214	regulation of neuron death	71|3027	0.0356805
UVC	GO:0006458	'de novo' protein folding	14|3027	0.0367952
UVC	GO:0043467	regulation of generation of precursor metabolites and energy	34|3027	0.0373392
UVC	GO:0051170	import into nucleus	41|3027	0.0373392
UVC	GO:0018196	peptidyl-asparagine modification	10|3027	0.0373392
UVC	GO:1901028	regulation of mitochondrial outer membrane permeabilization involved in apoptotic signaling pathway	10|3027	0.0373392
UVC	GO:0021915	neural tube development	40|3027	0.0373392
UVC	GO:0016055	Wnt signaling pathway	95|3027	0.0373392
UVC	GO:0045911	positive regulation of DNA recombination	21|3027	0.0373392
UVC	GO:0070265	necrotic cell death	21|3027	0.0373392
UVC	GO:0006471	protein ADP-ribosylation	13|3027	0.0373392
UVC	GO:0009225	nucleotide-sugar metabolic process	13|3027	0.0373392
UVC	GO:0009303	rRNA transcription	13|3027	0.0373392
UVC	GO:0016180	snRNA processing	13|3027	0.0373392
UVC	GO:0043162	ubiquitin-dependent protein catabolic process via the multivesicular body sorting pathway	13|3027	0.0373392
UVC	GO:0008053	mitochondrial fusion	11|3027	0.0378485
UVC	GO:0030970	retrograde protein transport, ER to cytosol	11|3027	0.0378485
UVC	GO:1903513	endoplasmic reticulum to cytosol transport	11|3027	0.0378485
UVC	GO:0030511	positive regulation of transforming growth factor beta receptor signaling pathway	12|3027	0.0378485
UVC	GO:1903846	positive regulation of cellular response to transforming growth factor beta stimulus	12|3027	0.0378485
UVC	GO:0046777	protein autophosphorylation	52|3027	0.0383559
UVC	GO:0010968	regulation of microtubule nucleation	6|3027	0.0384354
UVC	GO:0046349	amino sugar biosynthetic process	6|3027	0.0384354
UVC	GO:0090084	negative regulation of inclusion body assembly	6|3027	0.0384354
UVC	GO:0090481	pyrimidine nucleotide-sugar transmembrane transport	6|3027	0.0384354
UVC	GO:1903897	regulation of PERK-mediated unfolded protein response	6|3027	0.0384354
UVC	GO:0070828	heterochromatin organization	25|3027	0.0386047
UVC	GO:1901216	positive regulation of neuron death	25|3027	0.0386047
UVC	GO:1990542	mitochondrial transmembrane transport	25|3027	0.0386047
UVC	GO:0002066	columnar|cuboidal epithelial cell development	16|3027	0.0387603
UVC	GO:0045670	regulation of osteoclast differentiation	20|3027	0.0400317
UVC	GO:0043666	regulation of phosphoprotein phosphatase activity	18|3027	0.0401372
UVC	GO:2001235	positive regulation of apoptotic signaling pathway	34|3027	0.0401694
UVC	GO:1903844	regulation of cellular response to transforming growth factor beta stimulus	37|3027	0.0403172
UVC	GO:0042158	lipoprotein biosynthetic process	27|3027	0.0409872
UVC	GO:0006390	mitochondrial transcription	8|3027	0.0413977
UVC	GO:0006488	dolichol-linked oligosaccharide biosynthetic process	8|3027	0.0413977
UVC	GO:0042339	keratan sulfate metabolic process	8|3027	0.0413977
UVC	GO:0045623	negative regulation of T-helper cell differentiation	8|3027	0.0413977
UVC	GO:0010660	regulation of muscle cell apoptotic process	24|3027	0.042384
UVC	GO:0002931	response to ischemia	17|3027	0.0431061
UVC	GO:0043525	positive regulation of neuron apoptotic process	17|3027	0.0431061
UVC	GO:0030518	intracellular steroid hormone receptor signaling pathway	30|3027	0.0431061
UVC	GO:0033059	cellular pigmentation	19|3027	0.0432392
UVC	GO:0006623	protein targeting to vacuole	14|3027	0.0433188
UVC	GO:0046328	regulation of JNK cascade	35|3027	0.0444416
UVC	GO:0051220	cytoplasmic sequestering of protein	9|3027	0.0458955
UVC	GO:1901985	positive regulation of protein acetylation	16|3027	0.0464975
UVC	GO:1990928	response to amino acid starvation	16|3027	0.0464975
UVC	GO:0002011	morphogenesis of an epithelial sheet	18|3027	0.0467282
UVC	GO:0006998	nuclear envelope organization	18|3027	0.0467282
UVC	GO:0000289	nuclear-transcribed mRNA poly(A) tail shortening	12|3027	0.0467282
UVC	GO:0006891	intra-Golgi vesicle-mediated transport	12|3027	0.0467282
UVC	GO:0009649	entrainment of circadian clock	12|3027	0.0467282
UVC	GO:0035066	positive regulation of histone acetylation	12|3027	0.0467282
UVC	GO:0048199	vesicle targeting, to, from or within Golgi	12|3027	0.0467282
UVC	GO:0030204	chondroitin sulfate metabolic process	11|3027	0.0476513
UVC	GO:0046632	alpha-beta T cell differentiation	30|3027	0.0479014
UVC	GO:0019439	aromatic compound catabolic process	100|3027	0.048123
UVC	GO:0022613	ribonucleoprotein complex biogenesis	100|3027	0.048123
UVC	GO:0070302	regulation of stress-activated protein kinase signaling cascade	46|3027	0.0481495
UVC	GO:0071322	cellular response to carbohydrate stimulus	37|3027	0.0482497
UVC	GO:2000628	regulation of miRNA metabolic process	21|3027	0.0483098
UVC	GO:0035794	positive regulation of mitochondrial membrane permeability	15|3027	0.0489401
UVC	GO:1902459	positive regulation of stem cell population maintenance	15|3027	0.0489401
UVC	GO:0007029	endoplasmic reticulum organization	25|3027	0.0489401
UVC	GO:0032897	negative regulation of viral transcription	7|3027	0.0497187
UVC	GO:0042994	cytoplasmic sequestering of transcription factor	7|3027	0.0497187
UVC	GO:0043328	protein transport to vacuole involved in ubiquitin-dependent protein catabolic process via the multivesicular body sorting pathway	7|3027	0.0497187

## Sheet: Table S5
Tab S5 Overview of the 10 most significanctly enriched Gene Ontology terms per stimulus.
BPDE - benzo(a)pyrene-7,8-diol-9,10-epoxide, HC - 4-hydroxycyclophosphamide, MMS - Methyl-methanesulfonate, TBOOH - tert-butyl-hydroperoxide, UVC - ultraviolet radiation
			-log(qvlaue)
ID	Description	Category	BPDE	HC	UVC	MMS	TBOOH
GO:0001510	RNA methylation	RNA metabolism	8.58268	4.72091	14.5215	7.81066	7.57158
GO:0006399	tRNA metabolic process	RNA metabolism	9.48614	6.76044	15.9423	9.73408	13.5228
GO:0006400	tRNA modification	RNA metabolism	6.07425	7.87284	8.71802	7.21919	7.04205
GO:0006473	protein acetylation	protein modification	16.794	0.250915	20.0554	4.10254	2.86342
GO:0007033	vacuole organization	organelle organization	8.79834	0.388813	15.7033	12.1409	16.6798
GO:0007034	vacuolar transport	transport	12.3116	0.234727	17.9478	17.7061	16.7982
GO:0008033	tRNA processing	RNA metabolism	4.26963	7.87284	8.88208	7.3602	11.1544
GO:0009451	RNA modification	RNA metabolism	7.93425	6.43721	12.1204	8.88612	9.76621
GO:0010506	regulation of autophagy	autophagy	14.4643	0.441891	31.6591	33.8698	25.5489
GO:0010508	positive regulation of autophagy	autophagy	5.78955	0.568953	16.4767	16.1392	13.5228
GO:0016050	vesicle organization	organelle organization	14.3433	0.163559	20.3399	17.0272	19.6425
GO:0016197	endosomal transport	transport	17.373	1.06263	17.4148	16.1392	14.2542
GO:0016236	macroautophagy	autophagy	10.7509	0.497395	30.412	32.4067	34.996
GO:0016570	histone modification	protein modification	28.063	1.253	33.5384	6.42823	7.57158
GO:0016573	histone acetylation	protein modification	14.6937	0.526817	22.2216	4.12805	3.8034
GO:0018205	peptidyl-lysine modification	protein modification	24.6975	0.352371	31.6591	5.8396	6.22261
GO:0018393	internal peptidyl-lysine acetylation	protein modification	13.9764	0.453795	21.793	4.07611	3.73105
GO:0018394	peptidyl-lysine acetylation	protein modification	14.6937	0.377953	21.9185	4.52565	4.09639
GO:0030488	tRNA methylation	RNA metabolism	6.72514	7.87284	10.6678	11.345	7.94295
GO:0031331	positive regulation of cellular catabolic process	regulation / signaling	12.068	1.20639	28.1922	26.4324	18.5731
GO:0032259	methylation	protein modification	17.373	2.7655	19.5382	7.45642	6.8385
GO:0034470	ncRNA processing	RNA metabolism	10.0804	4.72091	21.6671	10.4723	13.7074
GO:0034976	response to endoplasmic reticulum stress	regulation / signaling	1.9225	0.131689	19.7754	14.5324	17.1841
GO:0043161	proteasome-mediated ubiquitin-dependent protein catabolic process	protein modification	10.8963	0.0234824	31.6591	18.7028	23.3875
GO:0043414	macromolecule methylation	protein modification	16.9052	3.25738	19.7754	6.47562	6.89913
GO:0043543	protein acylation	protein modification	16.7239	0.23187	20.8856	6.45096	5.99708
GO:0048193	Golgi vesicle transport	transport	13.495	0.0234824	26.1212	17.0859	17.6057
GO:0051056	regulation of small GTPase mediated signal transduction	regulation / signaling	16.9052	0.194152	5.44206	4.39481	5.37553
GO:0060260	regulation of transcription initiation by RNA polymerase II	regulation / signaling	5.762	2.3065	10.4724	7.21919	4.05142
GO:0072594	establishment of protein localization to organelle	organelle organization	1.22895	0.0234824	8.82402	7.65	16.6798

## Sheet: Table S6
Tab S6 Gene Set Enrichment Analysis results for Molecular Signature DataBase hallmarks.
BPDE - benzo(a)pyrene-7,8-diol-9,10-epoxide, HC - 4-hydroxycyclophosphamide, MMS - Methyl-methanesulfonate, TBOOH - tert-butyl-hydroperoxide, UVC - ultraviolet radiation
MSigDB hallmark	group	qvalue	GeneRatio
HALLMARK_APOPTOSIS	all	0.000122247	15|102
HALLMARK_P53_PATHWAY	all	0.000122247	16|102
HALLMARK_OXIDATIVE_PHOSPHORYLATION	all	0.0216601	12|102
HALLMARK_E2F_TARGETS	all	0.0459597	11|102
HALLMARK_PEROXISOME	all	0.0534099	7|102
HALLMARK_MYC_TARGETS_V1	all	0.0548676	11|102
HALLMARK_TNFA_SIGNALING_VIA_NFKB	all	0.0973403	10|102
HALLMARK_BILE_ACID_METABOLISM	all	0.135432	6|102
HALLMARK_IL2_STAT5_SIGNALING	all	0.136089	9|102
HALLMARK_EPITHELIAL_MESENCHYMAL_TRANSITION	all	0.20149	8|102
HALLMARK_DNA_REPAIR	all	0.20149	7|102
HALLMARK_CHOLESTEROL_HOMEOSTASIS	all	0.22333	4|102
HALLMARK_UNFOLDED_PROTEIN_RESPONSE	all	0.246584	5|102
HALLMARK_ADIPOGENESIS	all	0.369179	7|102
HALLMARK_G2M_CHECKPOINT	all	0.591523	6|102
HALLMARK_HYPOXIA	all	0.642154	6|102
HALLMARK_REACTIVE_OXYGEN_SPECIES_PATHWAY	all	0.684581	2|102
HALLMARK_TGF_BETA_SIGNALING	all	0.684581	2|102
HALLMARK_UV_RESPONSE_UP	all	0.684581	5|102
HALLMARK_INFLAMMATORY_RESPONSE	all	0.787735	5|102
HALLMARK_ANGIOGENESIS	all	0.787735	1|102
HALLMARK_INTERFERON_GAMMA_RESPONSE	all	0.787735	6|102
HALLMARK_PANCREAS_BETA_CELLS	all	0.787735	1|102
HALLMARK_PROTEIN_SECRETION	all	0.787735	2|102
HALLMARK_UV_RESPONSE_DN	all	0.787735	3|102
HALLMARK_APICAL_SURFACE	all	0.787735	1|102
HALLMARK_MTORC1_SIGNALING	all	0.787735	4|102
HALLMARK_MYOGENESIS	all	0.787735	4|102
HALLMARK_MITOTIC_SPINDLE	all	0.787735	4|102
HALLMARK_FATTY_ACID_METABOLISM	all	0.787735	3|102
HALLMARK_XENOBIOTIC_METABOLISM	all	0.787735	4|102
HALLMARK_ALLOGRAFT_REJECTION	all	0.787735	6|102
HALLMARK_ESTROGEN_RESPONSE_EARLY	all	0.82517	3|102
HALLMARK_COMPLEMENT	all	0.82517	3|102
HALLMARK_PI3K_AKT_MTOR_SIGNALING	all	0.82517	1|102
HALLMARK_HEME_METABOLISM	all	0.82517	2|102
HALLMARK_GLYCOLYSIS	all	0.82517	2|102
HALLMARK_ESTROGEN_RESPONSE_LATE	all	0.82517	2|102
HALLMARK_KRAS_SIGNALING_DN	all	0.82517	2|102
HALLMARK_KRAS_SIGNALING_UP	all	0.82517	2|102
HALLMARK_INTERFERON_ALPHA_RESPONSE	all	0.82517	1|102
HALLMARK_COAGULATION	all	0.82517	1|102
HALLMARK_APICAL_JUNCTION	all	0.82648	1|102
HALLMARK_APOPTOSIS1	BPDE	0.000221626	8|30
HALLMARK_P53_PATHWAY1	BPDE	0.000361221	8|30
HALLMARK_TNFA_SIGNALING_VIA_NFKB1	BPDE	0.000367948	8|30
HALLMARK_HYPOXIA1	BPDE	0.00969236	6|30
HALLMARK_E2F_TARGETS1	BPDE	0.0455613	5|30
HALLMARK_UV_RESPONSE_UP1	BPDE	0.0910837	4|30
HALLMARK_PEROXISOME1	BPDE	0.0910837	3|30
HALLMARK_UNFOLDED_PROTEIN_RESPONSE1	BPDE	0.0910837	3|30
HALLMARK_G2M_CHECKPOINT1	BPDE	0.0910837	4|30
HALLMARK_TGF_BETA_SIGNALING1	BPDE	0.120269	2|30
HALLMARK_CHOLESTEROL_HOMEOSTASIS1	BPDE	0.17487	2|30
HALLMARK_EPITHELIAL_MESENCHYMAL_TRANSITION1	BPDE	0.219885	3|30
HALLMARK_MTORC1_SIGNALING1	BPDE	0.219885	3|30
HALLMARK_ESTROGEN_RESPONSE_EARLY1	BPDE	0.219885	3|30
HALLMARK_IL2_STAT5_SIGNALING1	BPDE	0.219885	3|30
HALLMARK_BILE_ACID_METABOLISM1	BPDE	0.219885	2|30
HALLMARK_XENOBIOTIC_METABOLISM1	BPDE	0.219885	3|30
HALLMARK_MYC_TARGETS_V11	BPDE	0.231711	3|30
HALLMARK_DNA_REPAIR1	BPDE	0.354414	2|30
HALLMARK_ADIPOGENESIS1	BPDE	0.411723	2|30
HALLMARK_MYOGENESIS1	BPDE	0.411723	2|30
HALLMARK_ESTROGEN_RESPONSE_LATE1	BPDE	0.411723	2|30
HALLMARK_KRAS_SIGNALING_DN1	BPDE	0.411723	2|30
HALLMARK_PROTEIN_SECRETION1	BPDE	0.458332	1|30
HALLMARK_PI3K_AKT_MTOR_SIGNALING1	BPDE	0.491713	1|30
HALLMARK_INTERFERON_GAMMA_RESPONSE1	BPDE	0.491713	2|30
HALLMARK_INTERFERON_ALPHA_RESPONSE1	BPDE	0.52071	1|30
HALLMARK_FATTY_ACID_METABOLISM1	BPDE	0.555067	1|30
HALLMARK_HEME_METABOLISM1	BPDE	0.561207	1|30
HALLMARK_KRAS_SIGNALING_UP1	BPDE	0.561207	1|30
HALLMARK_OXIDATIVE_PHOSPHORYLATION1	BPDE	0.561207	1|30
HALLMARK_INFLAMMATORY_RESPONSE1	BPDE	0.561207	1|30
HALLMARK_APICAL_JUNCTION1	BPDE	0.561207	1|30
HALLMARK_OXIDATIVE_PHOSPHORYLATION2	HC	0.010339	10|62
HALLMARK_APOPTOSIS2	HC	0.0271117	8|62
HALLMARK_P53_PATHWAY2	HC	0.0489501	8|62
HALLMARK_MYC_TARGETS_V12	HC	0.0636257	8|62
HALLMARK_PEROXISOME2	HC	0.0683746	5|62
HALLMARK_IL2_STAT5_SIGNALING2	HC	0.0787219	7|62
HALLMARK_DNA_REPAIR2	HC	0.0787219	6|62
HALLMARK_E2F_TARGETS2	HC	0.196454	6|62
HALLMARK_EPITHELIAL_MESENCHYMAL_TRANSITION2	HC	0.351934	5|62
HALLMARK_ADIPOGENESIS2	HC	0.351934	5|62
HALLMARK_REACTIVE_OXYGEN_SPECIES_PATHWAY1	HC	0.427773	2|62
HALLMARK_ALLOGRAFT_REJECTION1	HC	0.553862	6|62
HALLMARK_CHOLESTEROL_HOMEOSTASIS2	HC	0.553862	2|62
HALLMARK_INFLAMMATORY_RESPONSE2	HC	0.622127	4|62
HALLMARK_ANGIOGENESIS1	HC	0.696784	1|62
HALLMARK_BILE_ACID_METABOLISM2	HC	0.700556	2|62
HALLMARK_PANCREAS_BETA_CELLS1	HC	0.700556	1|62
HALLMARK_APICAL_SURFACE1	HC	0.700556	1|62
HALLMARK_INTERFERON_GAMMA_RESPONSE2	HC	0.734053	4|62
HALLMARK_TNFA_SIGNALING_VIA_NFKB2	HC	0.786427	3|62
HALLMARK_COMPLEMENT1	HC	0.786427	3|62
HALLMARK_FATTY_ACID_METABOLISM2	HC	0.790347	2|62
HALLMARK_PROTEIN_SECRETION2	HC	0.790347	1|62
HALLMARK_MTORC1_SIGNALING2	HC	0.790347	2|62
HALLMARK_MYOGENESIS2	HC	0.790347	2|62
HALLMARK_GLYCOLYSIS1	HC	0.790347	2|62
HALLMARK_UV_RESPONSE_DN1	HC	0.790347	1|62
HALLMARK_COAGULATION1	HC	0.790347	1|62
HALLMARK_G2M_CHECKPOINT2	HC	0.790347	1|62
HALLMARK_MITOTIC_SPINDLE1	HC	0.790347	1|62
HALLMARK_ESTROGEN_RESPONSE_EARLY2	HC	0.790347	1|62
HALLMARK_ESTROGEN_RESPONSE_LATE2	HC	0.790347	1|62
HALLMARK_KRAS_SIGNALING_UP2	HC	0.790347	1|62
HALLMARK_XENOBIOTIC_METABOLISM2	HC	0.790347	1|62
HALLMARK_MITOTIC_SPINDLE2	MMS	0.0796678	2|6
HALLMARK_MYC_TARGETS_V13	MMS	0.0796678	2|6
HALLMARK_UNFOLDED_PROTEIN_RESPONSE2	MMS	0.209057	1|6
HALLMARK_DNA_REPAIR3	MMS	0.209057	1|6
HALLMARK_MTORC1_SIGNALING3	MMS	0.209057	1|6
HALLMARK_E2F_TARGETS3	MMS	0.209057	1|6
HALLMARK_ALLOGRAFT_REJECTION2	MMS	0.259635	1|6
HALLMARK_MITOTIC_SPINDLE3	TBOOH	0.146849	4|19
HALLMARK_E2F_TARGETS4	TBOOH	0.420632	3|19
HALLMARK_BILE_ACID_METABOLISM3	TBOOH	0.420632	2|19
HALLMARK_UV_RESPONSE_DN2	TBOOH	0.513082	2|19
HALLMARK_APOPTOSIS3	TBOOH	0.513082	2|19
HALLMARK_ADIPOGENESIS3	TBOOH	0.513082	2|19
HALLMARK_P53_PATHWAY3	TBOOH	0.513082	2|19
HALLMARK_UNFOLDED_PROTEIN_RESPONSE3	TBOOH	0.604372	1|19
HALLMARK_DNA_REPAIR4	TBOOH	0.604372	1|19
HALLMARK_UV_RESPONSE_UP2	TBOOH	0.604372	1|19
HALLMARK_EPITHELIAL_MESENCHYMAL_TRANSITION3	TBOOH	0.604372	1|19
HALLMARK_G2M_CHECKPOINT3	TBOOH	0.604372	1|19
HALLMARK_MYOGENESIS3	TBOOH	0.604372	1|19
HALLMARK_HEME_METABOLISM2	TBOOH	0.604372	1|19
HALLMARK_ESTROGEN_RESPONSE_EARLY3	TBOOH	0.604372	1|19
HALLMARK_ESTROGEN_RESPONSE_LATE3	TBOOH	0.604372	1|19
HALLMARK_OXIDATIVE_PHOSPHORYLATION3	TBOOH	0.604372	1|19
HALLMARK_MYC_TARGETS_V14	TBOOH	0.604372	1|19
HALLMARK_ALLOGRAFT_REJECTION3	TBOOH	0.696014	1|19
HALLMARK_APOPTOSIS4	UVC	0.132784	1|3
HALLMARK_EPITHELIAL_MESENCHYMAL_TRANSITION4	UVC	0.132784	1|3
HALLMARK_MTORC1_SIGNALING4	UVC	0.132784	1|3
HALLMARK_MYOGENESIS4	UVC	0.132784	1|3
HALLMARK_P53_PATHWAY4	UVC	0.132784	1|3
HALLMARK_IL2_STAT5_SIGNALING3	UVC	0.132784	1|3
HALLMARK_TNFA_SIGNALING_VIA_NFKB3	UVC	0.132784	1|3

## Sheet: Table S7
Tab S7 Significant eQTL (q < 0.05).
BPDE - benzo(a)pyrene-7,8-diol-9,10-epoxide, HC - 4-hydroxycyclophosphamide, MMS - Methyl-methanesulfonate, TBOOH - tert-butyl-hydroperoxide, UVC - ultraviolet radiation
gene_id	gene_name	stimulus	eQTL_variant	eQTL_qval	eQTL_slope	eQTL_slope_se
ENSG00000003402	CFLAR	TBOOH	rs11899871	0.00257438	0.337901	0.0594347
ENSG00000004700	RECQL	HC	rs7304499	0.0467244	-0.30315	0.0630106
ENSG00000005075	POLR2J	TBOOH	rs7801498	1.38e-05	0.416653	0.0610119
ENSG00000005075	POLR2J	HC	rs62483804	7.14e-13	0.586153	0.0610443
ENSG00000005075	POLR2J	BPDE	rs1131383	3.25e-07	0.524861	0.0705007
ENSG00000005075	POLR2J	UVC	rs1131383	0.00306426	0.400331	0.0709909
ENSG00000007129	CEACAM21	UVC	rs3745936	0.0358441	-0.386614	0.0771849
ENSG00000007129	CEACAM21	HC	rs3745936	5.93e-07	-0.564409	0.0777427
ENSG00000007129	CEACAM21	MMS	rs3745936	0.00164026	-0.443846	0.0766558
ENSG00000007129	CEACAM21	BPDE	rs3745936	0.000310393	-0.490845	0.0805362
ENSG00000008988	RPS20	HC	rs2719236	5.09e-05	0.20635	0.0320898
ENSG00000008988	RPS20	TBOOH	rs72653933	0.000554883	0.159182	0.0265506
ENSG00000008988	RPS20	MMS	rs112853730	0.00412869	0.125155	0.022644
ENSG00000008988	RPS20	BPDE	rs533609052	2.54e-09	0.228338	0.0276662
ENSG00000008988	RPS20	UVC	rs376657933	0.000567031	0.154374	0.0256751
ENSG00000013573	DDX11	UVC	rs2536733	3.91e-13	-0.526777	0.0529405
ENSG00000013573	DDX11	BPDE	rs11051236	7.86e-18	-0.591023	0.0519779
ENSG00000013573	DDX11	HC	rs41313157	2.74e-12	-0.515025	0.0545446
ENSG00000013573	DDX11	TBOOH	rs4031285	1.31e-07	-0.441053	0.0573868
ENSG00000013573	DDX11	MMS	rs1046456	3.14e-10	-0.483853	0.0552097
ENSG00000014123	UFL1	HC	rs760619	0.046485	-0.370414	0.0773714
ENSG00000017797	RALBP1	BPDE	rs206481	0.0429515	-0.320069	0.0634155
ENSG00000022556	NLRP2	BPDE	rs34095041	0.0242481	0.36032	0.0678619
ENSG00000026297	RNASET2	UVC	rs16900967	1.18e-07	0.486114	0.063008
ENSG00000026297	RNASET2	MMS	rs2757044	0.000130932	0.39859	0.0624984
ENSG00000026297	RNASET2	HC	rs444210	4.11e-23	-0.699987	0.0548337
ENSG00000026297	RNASET2	BPDE	rs56761706	3.64e-21	-0.695912	0.0568868
ENSG00000026297	RNASET2	TBOOH	rs56761706	1.81e-12	-0.543241	0.0578822
ENSG00000026508	CD44	BPDE	rs927335	0.00939018	-0.208104	0.0388217
ENSG00000026950	BTN3A1	TBOOH	rs4712984	7.59e-07	0.458418	0.0613789
ENSG00000035115	SH3YL1	HC	rs4497901	2.32e-14	-0.624191	0.0613003
ENSG00000035115	SH3YL1	UVC	rs7595075	0.000166737	-0.42452	0.0677244
ENSG00000035115	SH3YL1	BPDE	rs56321614	0.00127174	-0.387308	0.066988
ENSG00000035115	SH3YL1	MMS	rs6721594	1.03e-05	-0.40675	0.059895
ENSG00000035403	VCL	BPDE	rs10824088	0.0393267	-0.365383	0.0780626
ENSG00000035403	VCL	UVC	rs11285474	0.00119526	-0.409637	0.0727595
ENSG00000035403	VCL	HC	rs7903786	0.0454331	-0.270639	0.0595613
ENSG00000035403	VCL	MMS	rs10824212	0.0375431	-0.356443	0.07594
ENSG00000036448	MYOM2	MMS	rs35920006	0.0106277	0.567446	0.1017
ENSG00000036448	MYOM2	HC	rs77910338	0.022997	0.590233	0.110942
ENSG00000036448	MYOM2	TBOOH	rs116011254	0.00842705	0.600952	0.105559
ENSG00000049249	TNFRSF9	MMS	rs35809003	0.0406161	0.267384	0.0529064
ENSG00000050165	DKK3	UVC	rs6485347	0.0279204	0.327947	0.0620378
ENSG00000051620	HEBP2	MMS	rs4895520	0.0143561	-0.592428	0.112402
ENSG00000054793	ATP9A	UVC	rs6013276	0.00352237	-0.29385	0.05122
ENSG00000054793	ATP9A	HC	rs6091367	6.42e-06	-0.372899	0.0536958
ENSG00000057608	GDI2	BPDE	rs2275774	0.000209959	-0.384246	0.0613989
ENSG00000063854	HAGH	TBOOH	rs1178438	0.0045866	-0.37468	0.06668
ENSG00000063854	HAGH	MMS	rs9930725	0.0418359	-0.559029	0.111298
ENSG00000063854	HAGH	HC	rs8044343	0.0467244	0.329583	0.0671288
ENSG00000063854	HAGH	BPDE	rs1742417	0.0198301	-0.349311	0.0673082
ENSG00000064115	TM7SF3	TBOOH	rs35395176	0.0339756	0.596545	0.116251
ENSG00000064886	CHI3L2	UVC	rs745527	0.00695374	-0.34365	0.062186
ENSG00000064886	CHI3L2	BPDE	rs2252482	0.00605012	-0.563284	0.102885
ENSG00000064886	CHI3L2	MMS	rs11356714	0.0193007	-0.329141	0.0628936
ENSG00000065809	FAM107B	MMS	rs17155703	0.00353975	0.462007	0.0809535
ENSG00000065809	FAM107B	UVC	rs12771911	0.000652109	0.469069	0.0771674
ENSG00000066294	CD84	BPDE	rs4634925	0.0153999	-0.278464	0.053513
ENSG00000066379	POLR1H	HC	rs2246199	0.000444079	0.677808	0.110402
ENSG00000066379	POLR1H	BPDE	rs144310074	9.6e-05	0.761522	0.116579
ENSG00000066926	FECH	TBOOH	rs2586979	0.00183349	-0.328487	0.056832
ENSG00000068097	HEATR6	HC	rs2087840	0.0366066	0.526876	0.112538
ENSG00000068796	KIF2A	UVC	rs34721637	0.018318	0.2599	0.0501847
ENSG00000069493	CLEC2D	HC	rs2401388	0.00013703	-0.585393	0.0925511
ENSG00000070010	UFD1	TBOOH	rs737855	0.0418989	0.339678	0.0680245
ENSG00000070081	NUCB2	HC	rs61881917	5.63e-06	-0.541455	0.0792239
ENSG00000070081	NUCB2	BPDE	rs4757506	0.00960418	-0.370252	0.0700714
ENSG00000070081	NUCB2	MMS	rs4757506	0.000505405	-0.418122	0.0693243
ENSG00000070882	OSBPL3	HC	rs58632387	0.0460218	0.596756	0.120033
ENSG00000071054	MAP4K4	BPDE	rs5832989	0.0195265	0.339329	0.0659635
ENSG00000071073	MGAT4A	HC	rs1028144	0.0459779	0.242068	0.0513606
ENSG00000071894	CPSF1	MMS	rs880701	0.00243599	-0.336153	0.0595017
ENSG00000074842	MYDGF	TBOOH	rs142980948	0.00872194	0.568424	0.103614
ENSG00000076067	RBMS2	HC	rs7132965	0.00801336	-0.264658	0.0508209
ENSG00000077157	PPP1R12B	MMS	rs368902730	0.0133096	-0.36483	0.0687957
ENSG00000077232	DNAJC10	TBOOH	rs116123519	0.0324182	-0.590895	0.117948
ENSG00000078674	PCM1	TBOOH	rs2517316	0.0016798	-0.37473	0.0634007
ENSG00000078674	PCM1	UVC	rs208758	0.00172907	-0.406072	0.0690741
ENSG00000079459	FDFT1	TBOOH	rs2179011	0.000371429	0.475669	0.0765432
ENSG00000079459	FDFT1	MMS	rs1293299	0.00563847	-0.430238	0.0770888
ENSG00000079459	FDFT1	HC	rs1293299	0.000496779	-0.465228	0.0767332
ENSG00000080573	COL5A3	HC	rs2303099	0.000205525	0.294607	0.0464967
ENSG00000080573	COL5A3	BPDE	rs66516040	2.84e-09	0.495841	0.0583126
ENSG00000081237	PTPRC	HC	rs1932437	0.00565003	-0.268805	0.0499543
ENSG00000082258	CCNT2	BPDE	rs1984559	0.0036306	-0.353383	0.0645884
ENSG00000082258	CCNT2	TBOOH	rs4481047	0.0125931	-0.347624	0.0670032
ENSG00000083544	TDRD3	TBOOH	rs1469009059	0.0173922	0.716193	0.138133
ENSG00000083799	CYLD	HC	rs35262781	0.0136787	0.365998	0.0704016
ENSG00000083845	RPS5	BPDE	rs7256964	0.0458777	-0.117246	0.0242946
ENSG00000083845	RPS5	MMS	rs6510139	0.034581	-0.125948	0.0255599
ENSG00000083845	RPS5	UVC	rs731835	7.59e-05	-0.164805	0.025885
ENSG00000083845	RPS5	TBOOH	rs731835	0.00839197	-0.163269	0.0307437
ENSG00000083845	RPS5	HC	rs731835	3.14e-09	-0.228089	0.0276784
ENSG00000084207	GSTP1	TBOOH	rs1254119	2.78e-10	-0.406751	0.0468142
ENSG00000084207	GSTP1	BPDE	rs4930436	3.21e-16	-0.471282	0.0438557
ENSG00000084207	GSTP1	HC	rs762803	2.65e-19	-0.48117	0.0409922
ENSG00000084207	GSTP1	UVC	rs4891	6.84e-12	-0.429509	0.0460884
ENSG00000084207	GSTP1	MMS	rs6591258	1.63e-08	-0.385892	0.0482838
ENSG00000086062	B4GALT1	HC	rs10113903	1.08e-09	0.464642	0.0552088
ENSG00000086062	B4GALT1	TBOOH	rs80288371	6.58e-06	0.4394	0.0638087
ENSG00000089157	RPLP0	BPDE	rs1045110	3.51e-06	0.302135	0.0433876
ENSG00000089177	KIF16B	HC	rs997972	0.00147281	-0.497035	0.0858423
ENSG00000089248	ERP29	BPDE	rs10849998	0.000821571	-0.460031	0.0808627
ENSG00000089351	GRAMD1A	HC	rs786503	0.00212689	0.337407	0.0596373
ENSG00000091947	TMEM101	TBOOH	rs80102579	0.0467487	-0.636308	0.130919
ENSG00000092068	SLC7A8	HC	rs59358210	0.0275539	0.455241	0.0880076
ENSG00000092094	OSGEP	BPDE	rs2275006	0.0133861	-0.33856	0.0638488
ENSG00000092820	EZR	MMS	rs7775997	0.0249024	0.287915	0.0558446
ENSG00000092820	EZR	BPDE	rs1006673	2.95e-05	0.327701	0.0496568
ENSG00000095370	SH2D3C	HC	rs539472	0.00279858	0.363421	0.0664237
ENSG00000099875	MKNK2	HC	rs2287003	2.79e-05	-0.43381	0.0655238
ENSG00000100055	CYTH4	TBOOH	rs6000657	0.0418989	0.682749	0.13688
ENSG00000100100	PIK3IP1	HC	rs4820946	0.0352036	0.219297	0.0444052
ENSG00000100219	XBP1	MMS	rs8142681	0.0303861	0.375713	0.0749152
ENSG00000100219	XBP1	HC	chr22:28639216:A:ATAAG	1.37e-06	0.542954	0.0759818
ENSG00000100219	XBP1	TBOOH	rs3788408	0.000477011	0.512532	0.0840392
ENSG00000100219	XBP1	UVC	rs6005881	0.021931	0.3355	0.0654243
ENSG00000100364	KIAA0930	BPDE	rs5765235	0.0183318	0.350233	0.0661385
ENSG00000100376	FAM118A	UVC	rs104664	2.26e-38	-1.14781	0.0685924
ENSG00000100376	FAM118A	TBOOH	rs104664	1.97e-52	-1.47093	0.0713567
ENSG00000100376	FAM118A	BPDE	rs2142552	9.13e-31	-1.10616	0.0743653
ENSG00000100376	FAM118A	MMS	rs2142552	4.19e-44	-1.24325	0.0675808
ENSG00000100376	FAM118A	HC	rs136604	2.48e-07	0.688472	0.0922604
ENSG00000101161	PRPF6	HC	rs817351	4.47e-07	0.465554	0.0627043
ENSG00000102189	EEA1	UVC	rs73209563	0.0271884	0.295538	0.0577895
ENSG00000102524	TNFSF13B	HC	rs79277237	4.54e-06	0.947489	0.136644
ENSG00000102554	KLF5	BPDE	rs7984989	2.66e-05	-0.424247	0.0634531
ENSG00000103335	PIEZO1	MMS	rs145565756	7e-05	0.448353	0.0680775
ENSG00000103479	RBL2	MMS	rs13332071	3.49e-17	-0.577774	0.0533641
ENSG00000103479	RBL2	BPDE	rs3067149	6.43e-13	-0.512514	0.0543946
ENSG00000103479	RBL2	UVC	rs9927982	2.24e-09	-0.483721	0.0583566
ENSG00000103479	RBL2	TBOOH	rs3929	5.63e-36	-0.776916	0.0483035
ENSG00000103479	RBL2	HC	rs1861350	2.65e-19	-0.605658	0.0519643
ENSG00000103550	KNOP1	HC	rs11645910	0.00613402	0.47823	0.0891542
ENSG00000103550	KNOP1	TBOOH	rs62024961	2.54e-08	0.666477	0.0849812
ENSG00000103550	KNOP1	MMS	rs924815	0.000106492	0.478434	0.075327
ENSG00000103707	MTFMT	HC	rs11071823	0.0035422	-0.337899	0.0624873
ENSG00000104714	ERICH1	MMS	rs1703924	0.00887861	-0.400927	0.0725224
ENSG00000104714	ERICH1	BPDE	rs1669670	3.97e-07	-0.47058	0.0623948
ENSG00000104714	ERICH1	UVC	rs12156205	2.38e-06	-0.501825	0.0688852
ENSG00000104714	ERICH1	HC	rs58155246	0.00013703	-0.382813	0.0598588
ENSG00000104783	KCNN4	MMS	rs34144623	0.0241683	0.30399	0.0588574
ENSG00000104783	KCNN4	HC	rs11879798	0.0298126	0.301376	0.0602102
ENSG00000104960	PTOV1	UVC	rs3745523	0.0124819	-0.377453	0.0705573
ENSG00000105193	RPS16	UVC	rs16746	7.5e-10	0.173368	0.0203665
ENSG00000105193	RPS16	MMS	rs480595	0.00062799	0.123934	0.0207251
ENSG00000105193	RPS16	TBOOH	rs651601	1.77e-07	0.180453	0.023967
ENSG00000105193	RPS16	HC	rs11881477	2.32e-11	0.293981	0.0328871
ENSG00000105193	RPS16	BPDE	rs11881477	7.18e-10	0.189878	0.0222229
ENSG00000105270	CLIP3	HC	rs62111376	0.0287895	0.383787	0.0747945
ENSG00000105329	TGFB1	HC	rs67511749	0.00984348	0.426965	0.0813194
ENSG00000105372	RPS19	HC	rs1428922	0.000446401	-0.166939	0.028189
ENSG00000105373	NOP53	UVC	rs7255434	1.16e-08	-0.289945	0.0365141
ENSG00000105373	NOP53	MMS	rs3786779	1.79e-05	-0.245919	0.0364699
ENSG00000105373	NOP53	HC	rs60008794	3.54e-06	-0.288537	0.0410357
ENSG00000105373	NOP53	BPDE	rs28700176	8.54e-09	-0.276407	0.0343244
ENSG00000105373	NOP53	TBOOH	rs7507780	0.0312877	-0.23368	0.0460025
ENSG00000105483	CARD8	HC	rs12978417	0.00673881	-0.344444	0.063715
ENSG00000105619	TFPT	BPDE	rs10425073	0.0462235	-0.533657	0.104488
ENSG00000105677	TMEM147	UVC	rs4806173	0.0128055	0.320131	0.0606635
ENSG00000105793	GTPBP10	BPDE	rs57926111	0.0276261	0.397362	0.0790753
ENSG00000106077	ABHD11	TBOOH	rs146405725	0.039109	0.532505	0.107491
ENSG00000106153	CHCHD2	MMS	rs11764629	3.39e-12	0.462302	0.0490146
ENSG00000106153	CHCHD2	HC	rs6951202	7.32e-11	0.460326	0.0517581
ENSG00000106153	CHCHD2	TBOOH	rs34921419	1.46e-08	-0.4009	0.0493824
ENSG00000106153	CHCHD2	BPDE	rs10043	1.43e-14	-0.464176	0.0452371
ENSG00000106153	CHCHD2	UVC	rs10043	4.49e-24	-0.566857	0.0424153
ENSG00000106460	TMEM106B	HC	rs35337387	0.000317489	-0.337893	0.0547474
ENSG00000106560	GIMAP2	HC	rs141769897	0.000918778	-0.184415	0.0312552
ENSG00000106733	NMRK1	BPDE	rs2273768	0.00751024	-0.324429	0.059357
ENSG00000106733	NMRK1	HC	rs10869500	0.00762069	-0.350696	0.0652042
ENSG00000106733	NMRK1	MMS	rs6560421	0.014056	-0.340608	0.0637674
ENSG00000106771	TMEM245	HC	rs950915	0.000876313	-0.341256	0.0574009
ENSG00000107099	DOCK8	BPDE	rs12156499	0.0480187	0.434089	0.0875344
ENSG00000107771	CCSER2	MMS	rs57796768	1.35e-05	-0.492039	0.0721029
ENSG00000107771	CCSER2	UVC	rs11595427	3.27e-08	-0.53988	0.0676895
ENSG00000107771	CCSER2	BPDE	rs17663697	1.16e-09	-0.536492	0.0636475
ENSG00000107771	CCSER2	TBOOH	rs17663697	0.000167348	-0.504896	0.0799665
ENSG00000107771	CCSER2	HC	rs17663697	7.21e-11	-0.640564	0.0726969
ENSG00000107796	ACTA2	HC	rs1324551	0.0206844	-0.309005	0.0605916
ENSG00000108107	RPL28	BPDE	rs17700376	2e-12	-0.321348	0.0340917
ENSG00000108107	RPL28	TBOOH	rs17700376	3.69e-08	-0.334266	0.0424355
ENSG00000108107	RPL28	UVC	rs17700376	5.31e-09	-0.324857	0.0396408
ENSG00000108107	RPL28	MMS	rs17700376	0.000131421	-0.246935	0.0381619
ENSG00000108107	RPL28	HC	rs17700376	0.00147281	-0.202398	0.034417
ENSG00000108599	AKAP10	HC	rs6813	2.6e-05	0.464416	0.0715516
ENSG00000108622	ICAM2	BPDE	rs17564380	0.0324027	0.431991	0.0891549
ENSG00000109066	TMEM104	HC	rs1320037	0.037277	-0.289238	0.0577603
ENSG00000109689	STIM2	BPDE	rs6825446	0.0145879	0.316767	0.0602834
ENSG00000109689	STIM2	UVC	rs11938288	0.0375534	-0.314282	0.0626704
ENSG00000109756	RAPGEF2	HC	rs13143005	0.0333687	-0.28412	0.0589195
ENSG00000109814	UGDH	UVC	rs10031572	0.00688047	-0.554092	0.100072
ENSG00000110108	TMEM109	HC	rs3888242	0.000585406	-0.320184	0.0544605
ENSG00000110442	COMMD9	BPDE	rs12283255	0.0153999	0.343689	0.0655667
ENSG00000110455	ACCS	HC	rs2074038	0.0114643	0.416307	0.0771621
ENSG00000110455	ACCS	MMS	rs2074038	0.000122232	0.522107	0.0809131
ENSG00000110455	ACCS	UVC	rs2074038	0.00268985	0.437291	0.0746582
ENSG00000110455	ACCS	BPDE	rs112762070	0.000551416	0.493844	0.0811372
ENSG00000110619	CARS1	HC	rs11025044	3.6e-35	-0.742779	0.0464964
ENSG00000110619	CARS1	UVC	rs494427	5.21e-27	-0.700912	0.0499048
ENSG00000110619	CARS1	TBOOH	rs418832	4.41e-16	-0.6295	0.0586986
ENSG00000110619	CARS1	BPDE	rs418832	7.42e-38	-0.831527	0.0493403
ENSG00000110619	CARS1	MMS	rs404629	1.83e-18	-0.649101	0.0570823
ENSG00000110628	SLC22A18	TBOOH	rs1661052	0.000445497	-0.617417	0.0996498
ENSG00000110717	NDUFS8	BPDE	rs4147780	0.0198301	-0.296564	0.0583488
ENSG00000111450	STX2	TBOOH	rs10848211	0.000285328	0.394204	0.0632408
ENSG00000111640	GAPDH	BPDE	rs7971637	0.00766436	-0.196879	0.0366509
ENSG00000111666	CHPT1	HC	rs9308313	6.89e-09	0.439314	0.054206
ENSG00000111666	CHPT1	BPDE	rs2695294	0.00014845	0.372457	0.0591624
ENSG00000111670	GNPTAB	TBOOH	rs10860794	0.0380753	0.330384	0.0661455
ENSG00000111796	KLRB1	TBOOH	rs2058428	0.0135631	-0.268687	0.0506091
ENSG00000111913	RIPOR2	BPDE	rs12195807	0.0306766	-0.283156	0.0556122
ENSG00000111913	RIPOR2	MMS	rs9366584	0.000190669	-0.357798	0.0564715
ENSG00000112139	MDGA1	TBOOH	rs9349050	5.44e-16	-0.565003	0.0521864
ENSG00000112139	MDGA1	HC	rs9349050	6.91e-05	-0.355854	0.0541517
ENSG00000112139	MDGA1	BPDE	rs9349050	3.16e-15	-0.547943	0.0518352
ENSG00000112139	MDGA1	MMS	rs9349050	5.23e-10	-0.457942	0.0519724
ENSG00000112139	MDGA1	UVC	rs9349050	1.8e-13	-0.506725	0.0508537
ENSG00000112667	DNPH1	HC	rs77321231	0.0287895	-0.499832	0.100369
ENSG00000113300	CNOT6	BPDE	rs9800264	2.91e-09	-0.776216	0.0944483
ENSG00000113300	CNOT6	HC	rs35437079	4.96e-10	-0.847333	0.0994345
ENSG00000113300	CNOT6	UVC	rs75547514	0.00271993	0.586034	0.102576
ENSG00000113300	CNOT6	MMS	rs62405552	0.000118079	0.618707	0.0969568
ENSG00000113319	RASGRF2	HC	rs55796154	0.00673157	0.362135	0.0667942
ENSG00000113504	SLC12A7	HC	rs35188965	3.92e-09	-0.479002	0.0579716
ENSG00000113504	SLC12A7	MMS	rs35188965	0.00155388	-0.340864	0.0574726
ENSG00000113504	SLC12A7	TBOOH	rs35188965	3.19e-05	-0.391696	0.0582713
ENSG00000113504	SLC12A7	UVC	rs4535497	0.00133688	-0.33939	0.0572175
ENSG00000113504	SLC12A7	BPDE	rs4580814	0.000341339	-0.375328	0.0603419
ENSG00000113658	SMAD5	HC	rs2906830	0.00107098	0.402256	0.0694788
ENSG00000114423	CBLB	UVC	rs9657913	0.021931	-0.334746	0.0652914
ENSG00000114796	KLHL24	BPDE	rs16857954	0.0115099	-0.375528	0.070662
ENSG00000115165	CYTIP	HC	rs2924796	0.00275058	-0.588574	0.107076
ENSG00000115232	ITGA4	UVC	rs12617083	0.0408988	-0.301698	0.0609804
ENSG00000115232	ITGA4	HC	rs62180254	0.0305913	-0.29708	0.0605679
ENSG00000115523	GNLY	HC	rs12151752	2.17e-15	0.541274	0.052223
ENSG00000115523	GNLY	UVC	rs7577293	2.54e-19	0.618613	0.0532174
ENSG00000115523	GNLY	MMS	rs7577293	1.01e-12	0.514156	0.0537303
ENSG00000115523	GNLY	TBOOH	rs7577293	1.58e-12	0.523916	0.0548708
ENSG00000115523	GNLY	BPDE	rs7577293	4.63e-22	0.636559	0.0510944
ENSG00000115687	PASK	MMS	rs67601257	1.32e-26	-0.613432	0.0444337
ENSG00000115687	PASK	HC	rs6708265	5.96e-42	-0.754144	0.041903
ENSG00000115687	PASK	TBOOH	rs6708265	2.19e-23	-0.556896	0.043291
ENSG00000115687	PASK	BPDE	rs3815296	1.22e-43	-0.711833	0.0387639
ENSG00000115687	PASK	UVC	rs3815296	3.51e-42	-0.711893	0.0391424
ENSG00000115738	ID2	HC	rs80280742	0.00128235	-0.736966	0.128229
ENSG00000115738	ID2	BPDE	rs80280742	0.00118313	-0.550231	0.0950286
ENSG00000115738	ID2	UVC	rs371946564	0.0429322	-0.491605	0.0994281
ENSG00000115944	COX7A2L	BPDE	rs7571604	6.93e-16	-0.549203	0.0516756
ENSG00000115944	COX7A2L	UVC	rs222485	3.65e-09	-0.433942	0.0521242
ENSG00000115944	COX7A2L	HC	rs6718870	0.000256404	0.327352	0.0531454
ENSG00000115944	COX7A2L	MMS	rs34213343	1.72e-05	0.361845	0.0528535
ENSG00000115947	ORC4	BPDE	rs10182559	0.0255257	-0.315517	0.0635752
ENSG00000115956	PLEK	MMS	rs2165920	0.00150789	-0.286775	0.0489422
ENSG00000115956	PLEK	TBOOH	rs2165920	0.00158077	-0.2804	0.0482252
ENSG00000115956	PLEK	BPDE	rs1373200	0.00802805	-0.243998	0.0449939
ENSG00000115956	PLEK	HC	rs6546408	0.000599607	-0.27723	0.0460943
ENSG00000116191	RALGPS2	BPDE	rs149941142	0.0109633	0.50963	0.0961117
ENSG00000116667	C1orf21	HC	rs6655949	0.0407834	-0.330512	0.0686504
ENSG00000116701	NCF2	UVC	rs10489762	5.63e-13	0.496692	0.0512412
ENSG00000116701	NCF2	BPDE	rs1174670	1.05e-09	0.447304	0.0529415
ENSG00000116701	NCF2	MMS	rs1174670	0.00330345	0.282655	0.0503332
ENSG00000116701	NCF2	HC	rs2148624	1.23e-09	-0.438121	0.052016
ENSG00000116791	CRYZ	UVC	rs28583318	0.017072	-0.301184	0.0592745
ENSG00000116791	CRYZ	BPDE	rs3845357	0.0173944	-0.274429	0.0540051
ENSG00000117091	CD48	BPDE	rs7515941	0.00335336	-0.176121	0.0318316
ENSG00000117091	CD48	HC	rs1126644	0.000662804	-0.18798	0.0319081
ENSG00000117592	PRDX6	MMS	rs9425411	0.0241683	-0.317938	0.0633919
ENSG00000117868	ESYT2	MMS	rs7787431	0.038384	0.411657	0.0822992
ENSG00000118197	DDX59	HC	rs76736116	0.0109534	-0.614094	0.116887
ENSG00000118418	HMGN3	TBOOH	rs10943677	0.00753263	-0.358925	0.0660619
ENSG00000118939	UCHL3	HC	rs12875776	0.0253907	0.523282	0.103483
ENSG00000119013	NDUFB3	MMS	rs13408964	0.00850633	-0.267156	0.0495172
ENSG00000119655	NPC2	BPDE	rs10873267	0.0450801	-0.297119	0.0607847
ENSG00000119950	MXI1	HC	rs10884940	0.0212325	0.33025	0.0657286
ENSG00000119969	HELLS	HC	rs10882466	0.0412082	0.284917	0.058827
ENSG00000119969	HELLS	TBOOH	rs701885	0.00178207	0.350576	0.0613279
ENSG00000120071	KANSL1	TBOOH	rs2696531	8.38e-07	0.576292	0.0791488
ENSG00000120071	KANSL1	HC	rs199451	0.000856147	0.450574	0.0777061
ENSG00000120071	KANSL1	UVC	rs9896243	0.00134813	0.445905	0.0777039
ENSG00000120071	KANSL1	BPDE	rs199502	0.00125317	0.414886	0.0721918
ENSG00000120253	NUP43	TBOOH	rs9322194	1.45e-05	-0.431594	0.0635546
ENSG00000120253	NUP43	MMS	rs35217409	1.14e-06	-0.448732	0.0615179
ENSG00000120253	NUP43	HC	rs9322215	1.47e-08	-0.500977	0.0631765
ENSG00000120253	NUP43	UVC	rs58014762	0.0423779	-0.328583	0.0653113
ENSG00000120253	NUP43	BPDE	rs4869750	9.09e-09	-0.464363	0.0576667
ENSG00000120645	IQSEC3	BPDE	rs56204927	0.0243113	-0.295051	0.05748
ENSG00000120645	IQSEC3	TBOOH	rs56204927	0.000517136	-0.329855	0.0540386
ENSG00000120645	IQSEC3	MMS	rs56204927	0.0023051	-0.307873	0.0535008
ENSG00000120675	DNAJC15	HC	rs77013239	0.000177977	-0.443277	0.0715813
ENSG00000120690	ELF1	HC	rs9566635	0.0196201	-0.332829	0.0651625
ENSG00000120690	ELF1	MMS	rs200045289	0.0176777	-0.388685	0.0744656
ENSG00000120875	DUSP4	HC	rs653125	0.0164975	0.272958	0.0528855
ENSG00000120915	EPHX2	MMS	rs56043631	0.00944141	0.39914	0.0739538
ENSG00000121281	ADCY7	HC	rs7206852	0.000360937	0.469327	0.0774033
ENSG00000121716	PILRB	MMS	rs148853830	5.93e-07	0.548438	0.0735668
ENSG00000121716	PILRB	UVC	rs112622797	9.16e-10	0.617187	0.0718758
ENSG00000121716	PILRB	TBOOH	rs377671442	9.17e-19	0.790291	0.0679509
ENSG00000121716	PILRB	BPDE	rs377671442	1.52e-07	0.554028	0.0732995
ENSG00000121807	CCR2	HC	rs67676925	0.00315768	0.569119	0.102573
ENSG00000121895	TMEM156	TBOOH	rs2566133	0.000134262	0.384722	0.0603565
ENSG00000121895	TMEM156	UVC	rs2566133	0.00179833	0.351889	0.0605988
ENSG00000121895	TMEM156	BPDE	rs6855379	2.59e-05	0.392868	0.0586858
ENSG00000121895	TMEM156	MMS	rs2566098	0.000152877	0.373371	0.0589694
ENSG00000122085	MTERF4	HC	rs16843274	0.00144231	-0.497363	0.0855846
ENSG00000122085	MTERF4	BPDE	rs2871579	8.31e-06	-0.537366	0.0778258
ENSG00000122085	MTERF4	MMS	rs2871579	0.000331655	-0.523686	0.0848106
ENSG00000122188	LAX1	HC	rs4951181	0.0275539	0.310881	0.0620875
ENSG00000122188	LAX1	BPDE	rs4951181	5.94e-09	0.480454	0.0592526
ENSG00000122188	LAX1	UVC	rs4951198	0.036983	0.306073	0.0610346
ENSG00000122359	ANXA11	UVC	rs3890076	0.0135662	0.428997	0.0805668
ENSG00000122643	NT5C3A	HC	rs11446894	6.51e-05	-0.464099	0.0724772
ENSG00000122643	NT5C3A	UVC	rs12154853	0.00445	-0.361137	0.0651839
ENSG00000122643	NT5C3A	MMS	rs6978946	0.000590517	-0.417093	0.0695297
ENSG00000122674	CCZ1	HC	rs4720686	0.0322091	0.29144	0.0576404
ENSG00000122674	CCZ1	UVC	rs35678743	0.0305072	0.402266	0.0778151
ENSG00000122862	SRGN	HC	rs397824773	0.00851971	0.244693	0.0456149
ENSG00000122862	SRGN	TBOOH	rs56088826	0.037571	0.307469	0.0606186
ENSG00000123219	CENPK	HC	rs432206	5.25e-40	-0.883259	0.049807
ENSG00000123219	CENPK	TBOOH	rs402645	2.29e-36	-0.827429	0.0495251
ENSG00000123219	CENPK	MMS	rs402645	4.31e-39	-0.836908	0.0480246
ENSG00000123219	CENPK	BPDE	rs42468	1.18e-31	-0.785538	0.0509404
ENSG00000123219	CENPK	UVC	rs43207	1.48e-41	-0.867888	0.0477819
ENSG00000123338	NCKAP1L	MMS	rs1691607	0.00274015	-0.355913	0.0633235
ENSG00000123416	TUBA1B	HC	rs10783302	0.00128212	-0.358651	0.0628539
ENSG00000123416	TUBA1B	MMS	rs2878287	0.00225162	-0.284253	0.0502086
ENSG00000123416	TUBA1B	BPDE	rs2016107	4.13e-13	-0.461249	0.0478855
ENSG00000123416	TUBA1B	UVC	rs7306084	1.75e-06	-0.396019	0.0557516
ENSG00000123609	NMI	TBOOH	rs34452578	0.0163097	0.302637	0.0589775
ENSG00000123636	BAZ2B	MMS	rs35019796	0.0144916	-0.332297	0.0633012
ENSG00000124243	BCAS4	BPDE	rs6067553	0.00885401	0.496143	0.0921526
ENSG00000124243	BCAS4	UVC	rs2143252	0.0247085	0.473497	0.0915662
ENSG00000124243	BCAS4	HC	rs1124952	2.14e-11	0.796629	0.0879847
ENSG00000124243	BCAS4	MMS	rs12185794	4.04e-07	0.728164	0.0975116
ENSG00000124570	SERPINB6	TBOOH	rs3851508	9.57e-07	-0.45812	0.0630598
ENSG00000124570	SERPINB6	HC	rs3851508	6.86e-09	-0.492304	0.0611297
ENSG00000124570	SERPINB6	MMS	rs11242810	1.77e-08	-0.486343	0.0603725
ENSG00000124570	SERPINB6	BPDE	rs11242810	7.47e-12	-0.53749	0.0588277
ENSG00000124570	SERPINB6	UVC	rs6907803	1.36e-10	-0.538895	0.0611449
ENSG00000124587	PEX6	MMS	rs6458312	0.00330345	0.318652	0.0567459
ENSG00000124587	PEX6	HC	rs58497441	7.24e-14	0.578638	0.0593123
ENSG00000124587	PEX6	TBOOH	rs56060751	0.0355588	0.293947	0.0585485
ENSG00000124767	GLO1	HC	rs2490026	0.0358728	-0.312375	0.0630143
ENSG00000124783	SSR1	BPDE	rs11243150	0.0284068	0.322593	0.0625144
ENSG00000124783	SSR1	HC	rs361519	1.18e-07	0.444268	0.0583408
ENSG00000124783	SSR1	UVC	rs9502593	1.26e-05	0.408646	0.059463
ENSG00000124783	SSR1	TBOOH	rs4321870	0.0365123	0.324996	0.0637222
ENSG00000125148	MT2A	TBOOH	rs1580833	8.5e-09	-0.567313	0.0697085
ENSG00000125148	MT2A	UVC	rs1580833	1.99e-08	-0.485601	0.0608693
ENSG00000125148	MT2A	BPDE	rs1580833	2.65e-08	-0.486716	0.0614986
ENSG00000125148	MT2A	MMS	rs1580833	1.12e-05	-0.358694	0.0520395
ENSG00000125148	MT2A	HC	rs1580833	6.61e-10	-0.577536	0.0674672
ENSG00000125347	IRF1	BPDE	rs2549005	0.000145776	0.35892	0.0576347
ENSG00000125534	PPDPF	TBOOH	rs72629024	0.00840093	-0.476608	0.0864083
ENSG00000125534	PPDPF	MMS	rs72629024	0.00935201	-0.451566	0.082391
ENSG00000125534	PPDPF	BPDE	rs72629024	1.43e-06	-0.528416	0.073012
ENSG00000125534	PPDPF	HC	rs72629024	1.21e-05	-0.543936	0.0798769
ENSG00000125611	CHCHD5	HC	rs752992	0.00109585	-0.436306	0.0758939
ENSG00000125743	SNRPD2	UVC	rs61466254	0.0247085	-0.306203	0.0588236
ENSG00000125743	SNRPD2	BPDE	rs61466254	0.0194678	-0.277505	0.0529054
ENSG00000125743	SNRPD2	TBOOH	rs61466254	0.0425722	-0.333937	0.066233
ENSG00000125743	SNRPD2	HC	rs34399924	3.2e-05	-0.397059	0.0603934
ENSG00000126246	IGFLR1	TBOOH	rs12459634	4.94e-05	0.468086	0.0719288
ENSG00000126246	IGFLR1	UVC	rs12459634	5.21e-08	0.583573	0.075277
ENSG00000126246	IGFLR1	BPDE	rs12459634	7.44e-17	0.776301	0.0718439
ENSG00000126246	IGFLR1	MMS	rs2239947	5.38e-06	0.52212	0.0746932
ENSG00000126246	IGFLR1	HC	rs10401156	6.9e-12	0.691756	0.0761459
ENSG00000126870	DYNC2I1	BPDE	rs7802678	0.000562388	0.398847	0.0670698
ENSG00000126870	DYNC2I1	MMS	rs2730218	0.043985	-0.33951	0.0686576
ENSG00000126870	DYNC2I1	HC	rs2730215	0.0320348	-0.319356	0.0645369
ENSG00000126870	DYNC2I1	UVC	rs2527212	0.000146184	-0.400843	0.0638618
ENSG00000127399	LRRC61	MMS	rs60268791	5.58e-05	0.383117	0.0577315
ENSG00000127399	LRRC61	HC	rs7800196	0.000206108	0.407745	0.0660261
ENSG00000127528	KLF2	MMS	rs3745318	0.000159275	-0.42216	0.0670439
ENSG00000127528	KLF2	TBOOH	rs4808046	0.000483673	-0.393907	0.0645046
ENSG00000127528	KLF2	HC	rs4808485	7.65e-48	-0.930948	0.0478007
ENSG00000127528	KLF2	BPDE	rs2362475	2.77e-05	-0.425994	0.0640815
ENSG00000127528	KLF2	UVC	rs7246538	0.000926587	-0.425428	0.0714567
ENSG00000127951	FGL2	TBOOH	rs2075761	2.87e-20	1.04859	0.0849837
ENSG00000127951	FGL2	UVC	rs2075761	2.18e-15	0.979115	0.0915606
ENSG00000127951	FGL2	BPDE	rs3093273	9.26e-11	0.842693	0.0939198
ENSG00000127951	FGL2	HC	rs3093273	2.04e-11	0.847259	0.0931346
ENSG00000127951	FGL2	MMS	rs3093273	2.66e-07	0.722488	0.093962
ENSG00000127952	STYXL1	BPDE	rs1637028	0.0461801	0.431343	0.0887727
ENSG00000128040	SPINK2	HC	rs6841023	0.0305373	-0.289187	0.0572818
ENSG00000128059	PPAT	HC	rs6841016	0.020926	0.343932	0.0670172
ENSG00000128059	PPAT	BPDE	rs6554349	0.0417833	0.319184	0.0636948
ENSG00000128340	RAC2	HC	rs9610672	1.16e-09	0.513107	0.0613481
ENSG00000128340	RAC2	MMS	rs739041	3.42e-08	0.332752	0.0422719
ENSG00000128340	RAC2	TBOOH	rs2284036	0.00129419	0.37982	0.0646382
ENSG00000128340	RAC2	BPDE	rs9610683	1.16e-09	0.342969	0.0410743
ENSG00000128340	RAC2	UVC	rs12170612	7.41e-13	0.58711	0.0617078
ENSG00000128607	KLHDC10	TBOOH	rs7805980	5.88e-07	-0.437604	0.0591783
ENSG00000128607	KLHDC10	BPDE	rs79115573	5.03e-05	-0.382416	0.0591269
ENSG00000128607	KLHDC10	MMS	rs79115573	2.4e-06	-0.418482	0.0586917
ENSG00000128607	KLHDC10	UVC	rs12534379	0.00017008	-0.35229	0.0561007
ENSG00000128607	KLHDC10	HC	rs78387641	6.61e-17	-0.629397	0.0577095
ENSG00000129197	RPAIN	BPDE	rs34878464	0.0384484	0.328667	0.0648848
ENSG00000129295	LRRC6	TBOOH	rs7014896	0.00887045	-0.295167	0.0536904
ENSG00000129295	LRRC6	UVC	rs4736425	0.00124523	-0.315008	0.053125
ENSG00000129347	KRI1	MMS	rs1821281	0.017148	-0.395022	0.0757106
ENSG00000129422	MTUS1	UVC	rs436436	0.00130432	0.466379	0.0777431
ENSG00000129925	PGAP6	TBOOH	rs6600211	0.00767695	-0.336013	0.0614805
ENSG00000129925	PGAP6	HC	rs11648905	0.00114584	-0.362488	0.0624481
ENSG00000130177	CDC16	UVC	rs2296970	0.00152865	0.405327	0.0706756
ENSG00000130177	CDC16	HC	rs9590500	0.0117295	0.398451	0.0771856
ENSG00000130177	CDC16	TBOOH	rs9590507	0.000101062	0.471347	0.0739231
ENSG00000130255	RPL36	MMS	rs7255573	0.00305508	-0.279122	0.0487424
ENSG00000130396	AFDN	TBOOH	rs6900911	0.037571	0.291568	0.0561445
ENSG00000130653	PNPLA7	TBOOH	rs2254149	0.000707968	0.361705	0.0601469
ENSG00000130775	THEMIS2	HC	rs35250731	1.1e-11	-0.548183	0.0597479
ENSG00000130775	THEMIS2	MMS	rs2236074	4.11e-05	-0.376613	0.0580149
ENSG00000130775	THEMIS2	TBOOH	rs1467464	0.000894108	-0.315106	0.0533918
ENSG00000130775	THEMIS2	BPDE	rs1467464	0.000734344	-0.361523	0.0622738
ENSG00000130811	EIF3G	TBOOH	rs755258	0.0356307	0.304195	0.0608114
ENSG00000130811	EIF3G	BPDE	rs2305792	0.0317421	0.259286	0.0519037
ENSG00000130811	EIF3G	MMS	rs7401	2.36e-05	0.378064	0.0565914
ENSG00000130811	EIF3G	UVC	rs149991692	2.11e-05	0.369095	0.0551026
ENSG00000130811	EIF3G	HC	rs4555265	1.2e-09	0.419936	0.0505166
ENSG00000131018	SYNE1	MMS	rs9397529	0.038384	0.349174	0.0698622
ENSG00000131018	SYNE1	TBOOH	rs9397529	0.0215382	0.389524	0.0749643
ENSG00000131626	PPFIA1	TBOOH	rs11356872	0.00324342	-0.368449	0.0647909
ENSG00000131634	TMEM204	HC	rs3784830	1.04e-08	0.662666	0.0827893
ENSG00000131634	TMEM204	BPDE	rs2281233	0.00362214	0.519265	0.0924778
ENSG00000131669	NINJ1	HC	rs7032525	0.0306934	-0.360688	0.0732374
ENSG00000131669	NINJ1	BPDE	rs2275848	0.0105562	0.398428	0.0755682
ENSG00000131797	CLUHP3	TBOOH	rs7190730	0.0306324	-0.377028	0.0779465
ENSG00000131797	CLUHP3	MMS	rs7190730	0.000827786	-0.419674	0.0727541
ENSG00000132386	SERPINF1	BPDE	rs59096313	0.0269968	0.313732	0.0599915
ENSG00000132676	DAP3	TBOOH	rs1050316	0.0257822	-0.265641	0.0529747
ENSG00000132740	IGHMBP2	TBOOH	rs6591360	1.74e-06	0.468985	0.0652019
ENSG00000132740	IGHMBP2	MMS	rs7935851	0.0100226	0.344864	0.0643505
ENSG00000132740	IGHMBP2	BPDE	rs7930706	0.0296935	0.324652	0.0640748
ENSG00000132740	IGHMBP2	UVC	rs2602823	0.00766279	0.303676	0.0559517
ENSG00000132965	ALOX5AP	HC	rs17074767	0.0454331	-0.483953	0.0984716
ENSG00000133106	EPSTI1	UVC	rs2014439	1.15e-06	-0.44275	0.0608657
ENSG00000133106	EPSTI1	MMS	rs3825511	0.0192107	-0.341719	0.0657019
ENSG00000133106	EPSTI1	TBOOH	rs3825511	6.37e-05	-0.405994	0.0624143
ENSG00000133106	EPSTI1	HC	rs2135608093	3.79e-05	-0.417124	0.0637993
ENSG00000133574	GIMAP4	BPDE	rs7785909	0.0198301	-0.31713	0.0610057
ENSG00000133574	GIMAP4	MMS	rs7792574	1.34e-05	-0.401473	0.059413
ENSG00000133574	GIMAP4	TBOOH	rs7788188	0.000665009	-0.337122	0.0560672
ENSG00000133574	GIMAP4	UVC	rs1879872	0.00769182	-0.342329	0.0629547
ENSG00000133574	GIMAP4	HC	rs62491782	2.34e-08	-0.444762	0.0563096
ENSG00000133639	BTG1	MMS	rs7134948	1.19e-08	0.41291	0.0516294
ENSG00000133639	BTG1	BPDE	rs7134948	1.9e-08	0.343708	0.0436336
ENSG00000133639	BTG1	HC	rs7134948	5.11e-12	0.372715	0.0402646
ENSG00000133639	BTG1	TBOOH	rs10777380	0.00040614	0.308927	0.0505941
ENSG00000133639	BTG1	UVC	rs1826535	1.94e-07	0.354233	0.0465895
ENSG00000133872	SARAF	BPDE	rs11777119	0.0103724	0.20845	0.0396069
ENSG00000133884	DPF2	TBOOH	rs533420	1.87e-05	0.464803	0.0697571
ENSG00000133884	DPF2	MMS	rs629710	0.00237478	0.403098	0.0715595
ENSG00000133884	DPF2	BPDE	rs5858	1.16e-09	0.532861	0.0634086
ENSG00000133884	DPF2	HC	rs5858	5.44e-18	0.695982	0.0617306
ENSG00000133884	DPF2	UVC	rs5858	0.036983	0.3567	0.0723376
ENSG00000134056	MRPS36	BPDE	rs350109	0.00576087	-0.300511	0.0561041
ENSG00000134056	MRPS36	UVC	rs10063969	0.0298239	0.271403	0.0548917
ENSG00000134202	GSTM3	HC	rs1332018	9.14e-20	0.647714	0.0545458
ENSG00000134202	GSTM3	TBOOH	rs1332018	6.15e-12	0.487535	0.0522027
ENSG00000134202	GSTM3	BPDE	rs1332018	6.39e-18	0.5898	0.0526069
ENSG00000134202	GSTM3	MMS	rs1332018	1.77e-14	0.556897	0.0546794
ENSG00000134202	GSTM3	UVC	rs1332018	2.76e-15	0.541346	0.0519286
ENSG00000134256	CD101	BPDE	rs3736907	0.00885401	0.363792	0.0683625
ENSG00000134287	ARF3	MMS	rs17260403	0.0425427	0.447387	0.0910691
ENSG00000134294	SLC38A2	HC	rs235622	0.0497906	-0.549998	0.115224
ENSG00000134324	LPIN1	TBOOH	rs3795974	0.00144439	0.342294	0.058211
ENSG00000134809	TIMM10	TBOOH	rs2848626	0.0140922	-0.356075	0.0683044
ENSG00000134809	TIMM10	UVC	rs2848626	2.63e-07	-0.533965	0.0702215
ENSG00000134809	TIMM10	HC	rs2848626	5.99e-13	-0.647265	0.0665168
ENSG00000134809	TIMM10	BPDE	rs2729371	3.95e-08	-0.556461	0.0701857
ENSG00000134809	TIMM10	MMS	rs2511983	7.71e-05	-0.460303	0.0712208
ENSG00000134824	FADS2	HC	rs7943728	4.82e-15	0.633468	0.060215
ENSG00000134824	FADS2	BPDE	rs61897793	1.93e-20	0.744426	0.059287
ENSG00000135048	CEMIP2	MMS	rs4745123	0.00912487	-0.380519	0.0704104
ENSG00000135070	ISCA1	UVC	rs1535758	0.042762	-0.299308	0.0603235
ENSG00000135070	ISCA1	HC	rs700772	2.75e-06	0.440834	0.0626288
ENSG00000135426	TESPA1	BPDE	rs2264360	0.0207327	0.320826	0.0631979
ENSG00000135541	AHI1	TBOOH	rs13202115	0.00430749	-0.36069	0.0657106
ENSG00000135541	AHI1	BPDE	rs1033755	0.0458777	-0.323892	0.067315
ENSG00000135631	RAB11FIP5	HC	rs10209859	0.00698911	0.390797	0.0750494
ENSG00000135698	MPHOSPH6	MMS	rs2303260	3.92e-09	-0.507909	0.0605863
ENSG00000135698	MPHOSPH6	HC	rs2303260	2.58e-11	-0.535206	0.0589816
ENSG00000135698	MPHOSPH6	TBOOH	rs2303260	9.41e-18	-0.623168	0.0556001
ENSG00000135698	MPHOSPH6	BPDE	rs2303260	2.1e-12	-0.522916	0.0555496
ENSG00000135698	MPHOSPH6	UVC	rs2911378	1.11e-06	-0.456497	0.0619943
ENSG00000135778	NTPCR	BPDE	rs7546587	0.0144942	0.391784	0.0741135
ENSG00000135778	NTPCR	HC	rs7546587	0.0473302	0.373535	0.0761664
ENSG00000135778	NTPCR	TBOOH	rs13381	0.0405298	0.356865	0.0704393
ENSG00000135845	PIGC	HC	rs7544376	0.0360559	-0.388366	0.0797183
ENSG00000135919	SERPINE2	HC	rs7590948	0.00879396	-0.272645	0.0509291
ENSG00000135951	TSGA10	BPDE	rs75281991	0.037751	0.301538	0.0623158
ENSG00000135951	TSGA10	HC	rs75281991	0.000444331	0.359529	0.0605193
ENSG00000135968	GCC2	HC	rs4271731	9.05e-15	0.522826	0.051387
ENSG00000135968	GCC2	MMS	rs7596199	3.3e-17	0.482318	0.0436964
ENSG00000135968	GCC2	BPDE	rs2139809	3.93e-17	0.539003	0.048615
ENSG00000135968	GCC2	TBOOH	rs10210420	1.66e-19	0.575555	0.0491936
ENSG00000135968	GCC2	UVC	rs10210420	3.64e-10	0.430066	0.0498041
ENSG00000136014	USP44	BPDE	rs7975322	0.0331699	-0.424805	0.0835557
ENSG00000136147	PHF11	MMS	rs7338494	0.0401044	0.312641	0.0632977
ENSG00000136250	AOAH	UVC	rs75145722	0.0422176	-0.453579	0.0909687
ENSG00000136250	AOAH	MMS	rs34237273	0.0115842	-0.305924	0.057428
ENSG00000136250	AOAH	HC	rs2058675	1.51e-05	-0.376805	0.0566152
ENSG00000136699	SMPD4	HC	rs28743163	8.13e-24	-0.697789	0.0541116
ENSG00000136699	SMPD4	TBOOH	rs28743163	8.1e-12	-0.525564	0.0574437
ENSG00000136699	SMPD4	MMS	rs10169672	6.36e-17	-0.587635	0.0540061
ENSG00000136699	SMPD4	UVC	rs10928959	6.12e-17	-0.604664	0.0557744
ENSG00000136699	SMPD4	BPDE	rs10198100	1.86e-29	-0.772076	0.0529154
ENSG00000136732	GYPC	UVC	rs10928978	0.022382	0.220684	0.0432141
ENSG00000136732	GYPC	BPDE	rs11674717	0.000529815	0.324389	0.0541773
ENSG00000136732	GYPC	HC	rs1914458	0.0482446	0.273173	0.0567767
ENSG00000136732	GYPC	MMS	rs34999508	0.0263213	0.273233	0.0538099
ENSG00000136783	NIPSNAP3A	HC	rs10465152	0.0385355	-0.344859	0.0701527
ENSG00000136875	PRPF4	UVC	rs10981704	0.0408221	-0.299521	0.0594799
ENSG00000136888	ATP6V1G1	MMS	rs1455330560	0.0475083	-0.243015	0.0486056
ENSG00000137106	GRHPR	HC	rs10814535	0.0366066	0.304659	0.0618689
ENSG00000137106	GRHPR	MMS	rs4878690	0.00131843	0.370225	0.0629649
ENSG00000137106	GRHPR	UVC	rs4878690	0.00374021	0.369671	0.0655875
ENSG00000137154	RPS6	UVC	rs16937390	4.39e-36	-0.498215	0.030131
ENSG00000137154	RPS6	TBOOH	rs71496816	2.42e-18	-0.438741	0.0383553
ENSG00000137154	RPS6	HC	rs71496816	3.2e-39	-0.703501	0.0404833
ENSG00000137154	RPS6	MMS	rs10119465	4.88e-35	-0.516912	0.03163
ENSG00000137154	RPS6	BPDE	rs957	1.85e-29	-0.476632	0.032323
ENSG00000137266	SLC22A23	HC	rs6596965	0.00716507	-0.336579	0.0615154
ENSG00000137413	TAF8	UVC	rs4711705	0.0169096	0.373957	0.0715092
ENSG00000137441	FGFBP2	TBOOH	rs10939643	0.0119273	-0.238551	0.0447648
ENSG00000137492	THAP12	UVC	rs667531	0.00911119	-0.391305	0.0724606
ENSG00000137501	SYTL2	UVC	rs554536	0.00287056	-0.313851	0.0552458
ENSG00000137501	SYTL2	HC	rs550404	0.00271858	0.37521	0.066374
ENSG00000137601	NEK1	TBOOH	rs55710525	0.0157673	0.437617	0.0838403
ENSG00000138326	RPS24	UVC	rs2913134	0.0090445	0.174571	0.0325232
ENSG00000138326	RPS24	MMS	rs1946447	0.000997903	0.17096	0.0289962
ENSG00000138439	FAM117B	HC	rs34835866	2.95e-05	-0.422491	0.0647434
ENSG00000139610	CELA1	MMS	rs61022955	0.0108049	0.337119	0.0635172
ENSG00000139610	CELA1	TBOOH	rs12829179	0.000476632	0.355702	0.0589276
ENSG00000139610	CELA1	BPDE	rs10876162	2.38e-06	0.43599	0.0625973
ENSG00000139610	CELA1	UVC	rs3858627	0.0258029	0.311469	0.0610882
ENSG00000139610	CELA1	HC	rs10516	2.98e-06	0.424806	0.0606974
ENSG00000139626	ITGB7	HC	rs12824946	0.000925841	0.582986	0.100132
ENSG00000139644	TMBIM6	MMS	rs76300429	0.000719771	0.46681	0.0794165
ENSG00000139644	TMBIM6	UVC	rs17123865	0.0265806	0.460339	0.0922262
ENSG00000139644	TMBIM6	BPDE	rs12317778	0.000434295	0.526214	0.0883915
ENSG00000139644	TMBIM6	HC	rs10875968	0.00859353	0.46501	0.0903387
ENSG00000139714	MORN3	TBOOH	rs28651135	0.0192033	0.327926	0.0638086
ENSG00000139714	MORN3	UVC	rs6486795	0.00224346	0.416573	0.0733625
ENSG00000139714	MORN3	BPDE	rs10770190	0.000286982	0.483	0.0789372
ENSG00000139714	MORN3	HC	rs2669168	0.0106657	0.330457	0.063421
ENSG00000140092	FBLN5	MMS	rs2267989	0.000689924	-0.349546	0.0580324
ENSG00000140092	FBLN5	UVC	rs2267989	0.0428156	-0.288559	0.0571864
ENSG00000140092	FBLN5	HC	rs2267989	2.47e-16	-0.609469	0.0569549
ENSG00000140092	FBLN5	TBOOH	rs2267990	6.7e-09	-0.44414	0.054156
ENSG00000140092	FBLN5	BPDE	rs2267990	6.97e-08	-0.468592	0.0605278
ENSG00000140105	WARS1	HC	rs33952550	0.0361381	-0.336545	0.0677101
ENSG00000140319	SRP14	HC	rs4770	3.83e-79	-1.05139	0.037465
ENSG00000140319	SRP14	TBOOH	rs4770	2.35e-41	-0.860874	0.0485487
ENSG00000140319	SRP14	UVC	rs4770	6.05e-71	-1.02933	0.0400615
ENSG00000140319	SRP14	MMS	rs4770	8.12e-49	-0.879673	0.0445627
ENSG00000140319	SRP14	BPDE	rs72731415	1.57e-80	-1.10444	0.037842
ENSG00000140386	SCAPER	TBOOH	rs6145635	0.0186729	-0.302147	0.0588177
ENSG00000140988	RPS2	HC	rs338786	8.04e-12	0.372829	0.0401841
ENSG00000140988	RPS2	TBOOH	rs55949541	1.31e-07	0.300062	0.039249
ENSG00000140988	RPS2	UVC	rs17135712	1.24e-08	0.284301	0.0353932
ENSG00000140988	RPS2	BPDE	rs17135712	2.79e-16	0.379505	0.0353174
ENSG00000140988	RPS2	MMS	rs17135718	1.73e-10	0.304556	0.0347257
ENSG00000141295	SCRN2	HC	rs4794202	0.0287895	-0.395484	0.0799733
ENSG00000141556	TBCD	HC	rs12600371	0.000131377	0.530405	0.0844953
ENSG00000141562	NARF	HC	rs9330536	0.0407944	-0.370677	0.0750401
ENSG00000141698	NT5C3B	HC	rs60588087	5.32e-07	-0.519699	0.0715025
ENSG00000141698	NT5C3B	BPDE	rs2033675	0.000975681	-0.416272	0.0716384
ENSG00000142089	IFITM3	UVC	rs6421983	0.00273416	-0.332161	0.0583996
ENSG00000142089	IFITM3	MMS	rs34481144	0.00542989	-0.316493	0.0571744
ENSG00000142089	IFITM3	TBOOH	rs7944394	0.0425722	-0.281017	0.0560344
ENSG00000142089	IFITM3	HC	rs6598042	8.27e-06	-0.397194	0.057687
ENSG00000142102	PGGHG	BPDE	rs11246055	0.0249087	0.303712	0.0601204
ENSG00000142102	PGGHG	UVC	rs1060819	2.31e-06	0.49315	0.0688289
ENSG00000142102	PGGHG	MMS	rs7110174	0.00116767	0.372336	0.0640127
ENSG00000142102	PGGHG	TBOOH	rs7924483	2.42e-08	0.522773	0.0656212
ENSG00000142102	PGGHG	HC	rs2293745	0.0306854	-0.33854	0.0678165
ENSG00000142534	RPS11	HC	rs10403394	2.13e-06	-0.300892	0.0428989
ENSG00000142534	RPS11	TBOOH	rs739349	0.00884251	-0.235497	0.0434381
ENSG00000142534	RPS11	MMS	rs2946863	0.000114295	-0.225917	0.0355775
ENSG00000142599	RERE	HC	rs301806	0.00380944	0.370922	0.0671324
ENSG00000142676	RPL11	HC	rs3753270	1.72e-05	-0.276684	0.0413689
ENSG00000142856	ITGB3BP	MMS	rs7550087	0.000885707	0.375594	0.0640093
ENSG00000142856	ITGB3BP	TBOOH	rs217448	2.75e-05	-0.420006	0.0629487
ENSG00000142856	ITGB3BP	UVC	rs217470	0.00823681	-0.344209	0.0641775
ENSG00000142937	RPS8	TBOOH	rs12127328	7.89e-10	-0.306813	0.0361369
ENSG00000142937	RPS8	UVC	rs12127328	8.57e-15	-0.358708	0.0347213
ENSG00000142937	RPS8	BPDE	rs12120833	1.68e-11	-0.288785	0.0318925
ENSG00000142937	RPS8	MMS	rs12120833	1.02e-12	-0.347531	0.0364766
ENSG00000142937	RPS8	HC	rs71653933	1.16e-22	-0.529395	0.0414803
ENSG00000143149	ALDH9A1	HC	rs505877	0.0369151	0.385054	0.0777019
ENSG00000143184	XCL1	HC	rs61802563	0.000172265	0.575828	0.0925183
ENSG00000143185	XCL2	HC	rs1040508	0.00109585	-0.329831	0.0567332
ENSG00000143222	UFC1	TBOOH	rs7554208	0.0467487	-0.380066	0.0771282
ENSG00000143641	GALNT2	BPDE	rs1872857	0.019405	0.334266	0.0639093
ENSG00000144895	EIF2A	HC	rs7631671	0.0121937	-0.394919	0.0757878
ENSG00000145284	SCD5	HC	rs35180881	0.0429076	0.35198	0.0719267
ENSG00000145390	USP53	HC	rs7678138	5.45e-37	1.26323	0.0734121
ENSG00000145390	USP53	BPDE	rs7678138	2.31e-36	1.14334	0.0679279
ENSG00000145390	USP53	TBOOH	rs7678138	5.31e-43	1.26634	0.0673885
ENSG00000145390	USP53	MMS	rs1511021	1.87e-41	1.21597	0.066137
ENSG00000145390	USP53	UVC	rs11737560	1.01e-35	1.19823	0.0717429
ENSG00000145425	RPS3A	MMS	rs7698070	0.00127794	0.304308	0.0530996
ENSG00000145425	RPS3A	TBOOH	rs7698070	0.00127533	0.424678	0.0736198
ENSG00000145425	RPS3A	UVC	rs7698070	0.000130001	0.355813	0.0572116
ENSG00000145425	RPS3A	HC	rs1148645	9.19e-08	-0.530831	0.0698772
ENSG00000145425	RPS3A	BPDE	rs7681570	0.0121816	-0.272855	0.0526745
ENSG00000145476	CYP4V2	HC	rs3841991	0.00315768	-0.484889	0.0850475
ENSG00000145736	GTF2H2	TBOOH	rs6453406	4.29e-11	-0.498974	0.0557686
ENSG00000145736	GTF2H2	BPDE	rs6453406	0.000117662	-0.353737	0.0568434
ENSG00000146066	HIGD2A	HC	rs10603932	0.00469755	-0.624038	0.115017
ENSG00000146409	SLC18B1	HC	rs60062075	0.0130728	-0.634065	0.122069
ENSG00000146574	CCZ1B	TBOOH	rs11971998	2.24e-12	-0.501037	0.0516394
ENSG00000146574	CCZ1B	UVC	rs4476910	3.65e-09	-0.469957	0.0559847
ENSG00000146574	CCZ1B	BPDE	rs4476910	1.01e-18	-0.610407	0.0526058
ENSG00000146574	CCZ1B	HC	rs4476910	1.36e-28	-0.701658	0.0485718
ENSG00000146574	CCZ1B	MMS	rs4476910	3.03e-09	-0.451147	0.0535243
ENSG00000146918	NCAPG2	BPDE	rs6973125	0.00291645	0.676058	0.119119
ENSG00000146918	NCAPG2	UVC	rs73167215	0.00740871	0.554782	0.101174
ENSG00000147421	HMBOX1	BPDE	rs10088428	6.45e-12	-0.543581	0.0589589
ENSG00000147421	HMBOX1	UVC	rs10088428	1.44e-09	-0.52331	0.062027
ENSG00000147421	HMBOX1	TBOOH	rs10088428	1.18e-08	-0.508685	0.0631929
ENSG00000147421	HMBOX1	MMS	rs10088428	9.71e-12	-0.564197	0.0615972
ENSG00000147421	HMBOX1	HC	rs10088428	3.38e-14	-0.625124	0.0628572
ENSG00000147454	SLC25A37	HC	rs4872206	0.0269593	0.563569	0.111042
ENSG00000147813	NAPRT	TBOOH	rs1809148	1.37e-06	-0.598994	0.0824489
ENSG00000147813	NAPRT	MMS	rs9657360	0.00893719	0.352279	0.0653781
ENSG00000147813	NAPRT	BPDE	rs9657360	3.76e-05	0.418039	0.0634073
ENSG00000147813	NAPRT	HC	rs10282929	4.94e-07	0.499047	0.0679882
ENSG00000147872	PLIN2	HC	rs116935820	0.0270377	-0.756493	0.148239
ENSG00000149212	SESN3	HC	rs4409785	0.0126192	-0.415006	0.0796939
ENSG00000149212	SESN3	UVC	rs4409785	0.0081795	-0.431566	0.0800186
ENSG00000149269	PAK1	BPDE	rs2725820	0.007578	0.360704	0.0674242
ENSG00000149485	FADS1	HC	rs174561	0.00533479	0.315645	0.0575553
ENSG00000149527	PLCH2	TBOOH	rs3935660	0.0283639	0.331	0.0639601
ENSG00000149531	FRG1BP	HC	rs1403528826	0.0243164	0.506846	0.111679
ENSG00000149573	MPZL2	HC	rs4938493	0.00533479	0.300342	0.0548442
ENSG00000149591	TAGLN	HC	rs78774571	0.0279002	0.621209	0.119597
ENSG00000150347	ARID5B	TBOOH	rs3125734	0.0421411	-0.307402	0.062674
ENSG00000150764	DIXDC1	HC	rs35759638	4.5e-05	0.334145	0.051987
ENSG00000150867	PIP4K2A	MMS	rs10430590	0.0101957	-0.322898	0.0623163
ENSG00000151150	ANK3	TBOOH	rs1993939	3.22e-14	-0.629866	0.0620661
ENSG00000151150	ANK3	MMS	rs7071548	1.19e-10	-0.547015	0.0615002
ENSG00000151150	ANK3	UVC	rs7072106	8.11e-13	-0.587429	0.0609293
ENSG00000151150	ANK3	HC	rs12217839	2.13e-13	-0.609861	0.0623051
ENSG00000151150	ANK3	BPDE	rs753931	5.01e-07	-0.43028	0.0579638
ENSG00000151353	TMEM18	BPDE	rs12714416	0.00264101	-0.431749	0.0760655
ENSG00000151715	TMEM45B	TBOOH	rs1650823	0.0227376	0.312212	0.0598922
ENSG00000151881	TMEM267	MMS	rs71627577	0.017148	0.433766	0.0848795
ENSG00000152234	ATP5F1A	HC	rs10630465	0.00038512	0.356353	0.0589005
ENSG00000152291	TGOLN2	UVC	rs6547612	0.0334031	-0.26107	0.0522785
ENSG00000152465	NMT2	BPDE	rs11259539	2.68e-05	-0.389736	0.0590864
ENSG00000152465	NMT2	MMS	rs11259539	3.36e-09	-0.498824	0.0600081
ENSG00000152465	NMT2	TBOOH	rs10906857	2.49e-10	-0.453122	0.0517353
ENSG00000152465	NMT2	HC	rs10906857	7.16e-12	-0.546241	0.0593321
ENSG00000152465	NMT2	UVC	rs34158575	1.82e-06	0.449669	0.0624571
ENSG00000152492	CCDC50	UVC	rs6779820	0.0345437	0.304242	0.0595342
ENSG00000153113	CAST	MMS	rs10075736	2.2e-07	0.563594	0.074784
ENSG00000153113	CAST	TBOOH	rs10039522	0.000674093	0.440117	0.0737573
ENSG00000153113	CAST	HC	rs2351245	5.84e-08	0.602491	0.0776361
ENSG00000153113	CAST	BPDE	rs2351245	1.91e-16	0.743889	0.0687962
ENSG00000153113	CAST	UVC	rs4267886	4.33e-08	0.605197	0.0771582
ENSG00000153551	CMTM7	HC	rs3887673	0.00117266	-0.62631	0.107375
ENSG00000154134	ROBO3	MMS	rs11219821	0.0279817	0.299978	0.0591008
ENSG00000154153	RETREG1	TBOOH	rs419470	0.0467487	0.351825	0.0707708
ENSG00000154153	RETREG1	HC	rs257167	0.000271619	-0.355763	0.0579907
ENSG00000154451	GBP5	MMS	rs34052362	0.015775	-0.323688	0.0628084
ENSG00000154451	GBP5	BPDE	rs9628688	0.0324027	-0.27907	0.0565429
ENSG00000154451	GBP5	HC	rs55870241	0.0106934	-0.322263	0.0622612
ENSG00000154473	BUB3	HC	rs68033954	0.0478345	-0.381299	0.076625
ENSG00000155096	AZIN1	BPDE	rs1802539	0.0360619	-0.399316	0.0793177
ENSG00000155393	HEATR3	UVC	rs12930079	0.0221431	0.349245	0.0675623
ENSG00000156261	CCT8	HC	rs965951	0.00559769	0.50716	0.0942256
ENSG00000156261	CCT8	UVC	rs2070611	1.04e-05	0.591908	0.086769
ENSG00000156261	CCT8	BPDE	rs2070611	1.88e-05	0.59712	0.0894273
ENSG00000157426	AASDH	BPDE	rs11733080	0.0384484	0.424827	0.0846602
ENSG00000157978	LDLRAP1	BPDE	rs12096438	6.17e-07	-0.34446	0.04723
ENSG00000157978	LDLRAP1	UVC	rs6701596	1.24e-06	-0.363814	0.0506257
ENSG00000157978	LDLRAP1	TBOOH	rs4400597	4.11e-11	0.446148	0.0496205
ENSG00000157978	LDLRAP1	HC	rs3924486	6.91e-17	0.505598	0.0462255
ENSG00000157978	LDLRAP1	MMS	rs11806326	1.73e-08	0.394287	0.0496557
ENSG00000157992	KRTCAP3	HC	rs6753534	0.0095738	0.260014	0.0492664
ENSG00000158470	B4GALT5	TBOOH	rs6125695	0.000497606	0.403731	0.0661795
ENSG00000158470	B4GALT5	HC	rs6125695	1.76e-11	0.644625	0.0714218
ENSG00000158470	B4GALT5	UVC	rs6125695	0.00116189	0.403975	0.0685779
ENSG00000158525	CPA5	TBOOH	rs13221889	1.8e-15	0.621062	0.0577522
ENSG00000158525	CPA5	UVC	rs6949315	6.17e-16	0.624836	0.0566225
ENSG00000158525	CPA5	MMS	rs11772922	9.01e-25	0.734705	0.0531269
ENSG00000158525	CPA5	BPDE	rs60493599	1.06e-23	0.724148	0.0547133
ENSG00000158525	CPA5	HC	rs17164865	1.02e-27	0.786417	0.0543962
ENSG00000158710	TAGLN2	TBOOH	rs2501320	0.0365123	-0.328313	0.065364
ENSG00000158710	TAGLN2	BPDE	rs6427499	0.000215058	0.323563	0.0528237
ENSG00000158717	RNF166	UVC	rs13339243	0.0231158	0.402079	0.0760369
ENSG00000159110	IFNAR2	HC	rs17860115	0.0229783	-0.341286	0.0669894
ENSG00000159110	IFNAR2	BPDE	rs3216172	0.0462373	-0.329145	0.0666119
ENSG00000159231	CBR3	UVC	rs12151967	0.00330369	-0.3081	0.0542995
ENSG00000159231	CBR3	TBOOH	rs4817775	0.00341393	-0.294065	0.0515406
ENSG00000159231	CBR3	BPDE	rs4817775	3.36e-06	-0.384643	0.0549519
ENSG00000159231	CBR3	HC	rs2835281	1e-05	-0.369773	0.0542012
ENSG00000159445	THEM4	BPDE	rs2338201	9.11e-13	0.503686	0.0531575
ENSG00000159445	THEM4	TBOOH	rs13320	6.59e-09	0.445035	0.0548598
ENSG00000159445	THEM4	UVC	rs2999545	1.45e-07	0.421579	0.0560646
ENSG00000159445	THEM4	HC	rs12116923	3.63e-05	0.395687	0.061264
ENSG00000159445	THEM4	MMS	rs2338019	2.03e-09	0.433065	0.0516766
ENSG00000160185	UBASH3A	TBOOH	rs1893592	0.00397066	0.392256	0.0691428
ENSG00000160185	UBASH3A	BPDE	rs1893592	0.0178106	0.350366	0.0661531
ENSG00000160213	CSTB	BPDE	rs35285321	5.03e-10	-0.291689	0.0343465
ENSG00000160213	CSTB	HC	rs35285321	1.77e-10	-0.320063	0.0371389
ENSG00000160213	CSTB	UVC	rs35285321	2.93e-13	-0.363431	0.0375224
ENSG00000160213	CSTB	MMS	rs35285321	2.95e-09	-0.31208	0.0377567
ENSG00000160213	CSTB	TBOOH	rs35285321	8.27e-07	-0.314385	0.0433326
ENSG00000160284	SPATC1L	HC	rs4818827	0.037604	0.359788	0.0730869
ENSG00000160284	SPATC1L	MMS	rs4818827	0.0280611	0.337113	0.0656603
ENSG00000160284	SPATC1L	UVC	rs62215189	0.0231158	-0.343421	0.0662361
ENSG00000160284	SPATC1L	TBOOH	rs62215189	0.0463567	-0.341857	0.0686139
ENSG00000160284	SPATC1L	BPDE	rs62215189	0.000149299	-0.429178	0.0675992
ENSG00000160294	MCM3AP	MMS	rs1556340	0.0443024	0.299634	0.0602952
ENSG00000160305	DIP2A	HC	rs2839301	1.59e-05	0.468046	0.0697024
ENSG00000160305	DIP2A	MMS	rs2839301	8.1e-05	0.402315	0.0624833
ENSG00000160305	DIP2A	UVC	rs1008548	0.00508298	0.404862	0.0733039
ENSG00000160305	DIP2A	TBOOH	rs9306156	0.000184843	0.441961	0.0701814
ENSG00000160307	S100B	TBOOH	rs9979500	4.14e-10	0.556815	0.0635058
ENSG00000160307	S100B	MMS	rs11908810	4.18e-10	-0.570766	0.0648875
ENSG00000160307	S100B	BPDE	rs11910707	1.09e-12	0.633608	0.0657671
ENSG00000160307	S100B	UVC	rs11910707	1.29e-08	0.553537	0.0682506
ENSG00000160307	S100B	HC	rs11910707	4.34e-13	0.695162	0.0708961
ENSG00000160310	PRMT2	HC	rs8132624	1.66e-10	0.530566	0.0603035
ENSG00000160310	PRMT2	UVC	rs9980033	7.34e-13	-0.576277	0.0590383
ENSG00000160310	PRMT2	TBOOH	rs11910707	7.07e-07	0.50106	0.0675207
ENSG00000160310	PRMT2	MMS	rs71187322	6.29e-09	0.468486	0.0568373
ENSG00000160310	PRMT2	BPDE	rs4819274	2.07e-15	0.560193	0.0527262
ENSG00000160352	ZNF714	HC	rs34414938	0.0028778	-0.417363	0.0752276
ENSG00000160352	ZNF714	BPDE	rs10414134	0.0106412	-0.594958	0.113488
ENSG00000160593	JAML	TBOOH	rs12295438	4.57e-05	0.490203	0.074407
ENSG00000160593	JAML	UVC	rs6589656	0.0363708	0.366848	0.0727956
ENSG00000160593	JAML	HC	rs11216839	2.71e-05	0.440826	0.0671323
ENSG00000160593	JAML	BPDE	rs2120268	4.8e-05	0.468791	0.0720391
ENSG00000160712	IL6R	BPDE	rs7532286	0.0219008	0.295228	0.0583784
ENSG00000160753	RUSC1	UVC	rs2485674	0.0419356	0.54992	0.112417
ENSG00000160856	FCRL3	MMS	rs78937806	0.00453403	0.349712	0.0630953
ENSG00000160856	FCRL3	TBOOH	rs2210913	1.18e-07	0.427444	0.0561923
ENSG00000160856	FCRL3	HC	rs3761959	1.46e-08	0.444163	0.0560038
ENSG00000160856	FCRL3	UVC	rs3761959	5.58e-06	0.381215	0.0549381
ENSG00000160856	FCRL3	BPDE	rs7528684	3.25e-07	0.403308	0.0544694
ENSG00000161016	RPL8	BPDE	rs2954658	5.97e-42	-0.377137	0.021018
ENSG00000161016	RPL8	MMS	rs2954658	1.6e-36	-0.385914	0.0231529
ENSG00000161016	RPL8	TBOOH	rs2954658	2.16e-31	-0.384199	0.025366
ENSG00000161016	RPL8	UVC	rs2954658	2.41e-42	-0.422444	0.0231833
ENSG00000161016	RPL8	HC	rs2954658	7.57e-40	-0.411612	0.0235749
ENSG00000161405	IKZF3	UVC	rs12150079	0.0408694	0.260948	0.053177
ENSG00000162714	ZNF496	HC	rs12023478	0.00648397	-0.391246	0.0719522
ENSG00000162927	PUS10	HC	rs921153	0.0316386	-0.361063	0.0725348
ENSG00000162980	ARL5A	TBOOH	rs78606425	0.0358202	0.354059	0.0706913
ENSG00000163297	ANTXR2	HC	rs62297557	0.0360559	-0.530131	0.110173
ENSG00000163468	CCT3	MMS	rs11264477	0.00708994	-0.365548	0.0682097
ENSG00000163492	CCDC141	TBOOH	rs78585114	0.00153464	0.617228	0.105545
ENSG00000163492	CCDC141	BPDE	rs80196587	0.0368008	0.52493	0.10465
ENSG00000163584	RPL22L1	TBOOH	rs34934154	7.93e-05	0.379367	0.0591406
ENSG00000163584	RPL22L1	MMS	rs34587559	1.72e-05	0.371248	0.055223
ENSG00000163584	RPL22L1	UVC	rs13063927	5.95e-08	0.439997	0.057178
ENSG00000163584	RPL22L1	HC	rs35192046	1.97e-16	0.575042	0.0537043
ENSG00000163584	RPL22L1	BPDE	rs3821747	2.42e-16	0.560229	0.0520434
ENSG00000163597	SNHG16	BPDE	rs1132652	1.47e-07	-0.474152	0.0627002
ENSG00000163597	SNHG16	HC	rs1132652	1.33e-10	-0.575179	0.0659052
ENSG00000163597	SNHG16	UVC	rs1132652	8.62e-06	-0.453206	0.0656684
ENSG00000163597	SNHG16	MMS	rs1132652	6.96e-05	-0.404925	0.0620864
ENSG00000163682	RPL9	UVC	rs77730696	4.31e-08	-0.320406	0.0407436
ENSG00000163682	RPL9	TBOOH	rs77730696	1.46e-05	-0.318522	0.0466528
ENSG00000163682	RPL9	HC	rs77730696	9.5e-14	-0.655121	0.0656695
ENSG00000163682	RPL9	MMS	rs77730696	1.02e-06	-0.349506	0.0476125
ENSG00000163682	RPL9	BPDE	rs77730696	3.68e-11	-0.399511	0.0441695
ENSG00000163938	GNL3	TBOOH	rs740920	0.0116101	0.632964	0.121151
ENSG00000164088	PPM1M	TBOOH	rs610060	0.0107946	0.308687	0.0596892
ENSG00000164088	PPM1M	HC	rs9311474	0.005362	-0.322354	0.0613002
ENSG00000164088	PPM1M	UVC	rs55933961	0.0313898	0.314096	0.064429
ENSG00000164111	ANXA5	MMS	rs6854854	0.00173562	0.566628	0.0975133
ENSG00000164307	ERAP1	HC	rs151940	0.00533479	-0.404718	0.0755827
ENSG00000164308	ERAP2	HC	rs2549794	3.51e-53	-0.967931	0.0453745
ENSG00000164308	ERAP2	BPDE	rs2927608	2.36e-57	1.00493	0.045649
ENSG00000164308	ERAP2	UVC	rs2927608	1.14e-39	0.863562	0.0497493
ENSG00000164308	ERAP2	TBOOH	rs3842058	8.79e-27	0.716468	0.0518544
ENSG00000164308	ERAP2	MMS	rs3797796	1.08e-28	0.750187	0.0518458
ENSG00000164331	ANKRA2	BPDE	rs1220634	0.0104703	-0.361316	0.0676133
ENSG00000164331	ANKRA2	MMS	rs12655034	0.0168175	-0.330126	0.0632523
ENSG00000164346	NSA2	HC	rs1048167	3.18e-22	0.889448	0.0709947
ENSG00000164346	NSA2	UVC	rs57476994	2.64e-18	0.849348	0.0748385
ENSG00000164346	NSA2	TBOOH	rs72764663	9.17e-12	0.784961	0.085041
ENSG00000164346	NSA2	MMS	rs72764663	3.2e-18	0.782072	0.0692098
ENSG00000164346	NSA2	BPDE	rs7717223	2.59e-21	0.787932	0.064905
ENSG00000164483	SAMD3	TBOOH	rs41285310	0.00447939	-0.332041	0.0593234
ENSG00000164535	DAGLB	BPDE	rs12113291	0.0384484	0.322462	0.0630417
ENSG00000164587	RPS14	BPDE	rs4541646	0.00187673	-0.156943	0.0271952
ENSG00000164587	RPS14	MMS	rs2343806	0.0323625	-0.151853	0.0298747
ENSG00000164587	RPS14	UVC	rs6874318	0.0429322	-0.149074	0.0298641
ENSG00000164597	COG5	HC	rs4727679	2.18e-05	0.491112	0.0747916
ENSG00000164674	SYTL3	HC	rs4709214	0.000417986	0.364871	0.0601046
ENSG00000164674	SYTL3	TBOOH	rs6910800	0.000495408	0.381051	0.062911
ENSG00000164978	NUDT2	UVC	rs11307361	0.00179833	0.49444	0.0855004
ENSG00000164978	NUDT2	BPDE	rs10758254	0.00180005	0.470442	0.0825551
ENSG00000164978	NUDT2	HC	rs10972092	0.000115186	0.528249	0.0839245
ENSG00000165071	TMEM71	TBOOH	rs2467987	0.039109	-0.341693	0.0678369
ENSG00000165233	CARD19	BPDE	rs1123000	0.00249884	0.368773	0.06534
ENSG00000165282	PIGO	MMS	rs112310178	0.0425427	0.555338	0.111409
ENSG00000165502	RPL36AL	MMS	rs1952013	8.56e-25	0.423111	0.0317594
ENSG00000165502	RPL36AL	TBOOH	rs1952013	1.75e-15	0.389914	0.036849
ENSG00000165502	RPL36AL	BPDE	rs12879350	1.49e-21	0.359932	0.0290588
ENSG00000165502	RPL36AL	UVC	rs3007033	6.97e-24	0.443447	0.0335949
ENSG00000165502	RPL36AL	HC	rs3007033	7.5e-21	0.452698	0.0371292
ENSG00000165929	TC2N	HC	rs1548817	0.000157599	0.506358	0.0808568
ENSG00000165929	TC2N	UVC	rs1548817	0.0166472	0.433702	0.0819587
ENSG00000166164	BRD7	HC	rs4347626	0.00114373	0.411589	0.070475
ENSG00000166164	BRD7	BPDE	rs9930290	0.00079256	0.462761	0.0780345
ENSG00000166164	BRD7	TBOOH	rs9937923	4.59e-06	0.475139	0.0678056
ENSG00000166225	FRS2	TBOOH	rs7487412	0.0257822	0.323458	0.0623955
ENSG00000166275	BORCS7	HC	rs9527	0.0178918	-0.366875	0.072479
ENSG00000166275	BORCS7	BPDE	rs11191436	0.007578	-0.364149	0.0681561
ENSG00000166387	PPFIBP2	TBOOH	rs7126061	3.16e-11	0.51579	0.0564872
ENSG00000166387	PPFIBP2	UVC	rs7126061	5.86e-09	0.444125	0.0535589
ENSG00000166387	PPFIBP2	BPDE	rs7126061	2.46e-10	0.449329	0.0513456
ENSG00000166387	PPFIBP2	HC	rs7126061	4.42e-20	0.623323	0.052447
ENSG00000166387	PPFIBP2	MMS	rs7126061	1.48e-14	0.556182	0.0537997
ENSG00000166435	XRRA1	HC	rs61894839	2.27e-14	0.657622	0.0653577
ENSG00000166435	XRRA1	MMS	rs61894839	1.65e-21	0.727571	0.0587499
ENSG00000166435	XRRA1	TBOOH	rs7102619	4.28e-32	0.847838	0.0549443
ENSG00000166435	XRRA1	UVC	rs7102619	6.44e-24	0.780689	0.0595445
ENSG00000166435	XRRA1	BPDE	rs9787775	1.2e-14	0.597223	0.059133
ENSG00000166441	RPL27A	UVC	rs11042036	0.000144357	0.188967	0.0296554
ENSG00000166441	RPL27A	BPDE	rs7951084	7.59e-05	0.170223	0.0264034
ENSG00000166441	RPL27A	HC	rs61875926	0.007824	-0.224356	0.0415535
ENSG00000166441	RPL27A	MMS	rs4929930	0.000100714	0.146301	0.022622
ENSG00000166501	PRKCB	HC	rs57653725	0.006212	0.630253	0.116254
ENSG00000166503	HDGFL3	HC	rs72758338	0.00640664	0.567038	0.10464
ENSG00000166503	HDGFL3	BPDE	rs72758338	0.000196116	0.607247	0.0967022
ENSG00000166503	HDGFL3	TBOOH	rs1877024	0.00497273	0.325942	0.0583713
ENSG00000166532	RIMKLB	BPDE	rs150061678	0.0307839	0.549076	0.107981
ENSG00000166750	SLFN5	BPDE	rs11080325	0.0191047	0.242114	0.0469466
ENSG00000166750	SLFN5	HC	rs57708672	4.01e-06	0.351926	0.0511299
ENSG00000166750	SLFN5	UVC	rs4796066	2.95e-05	0.357636	0.0541727
ENSG00000166847	DCTN5	UVC	rs11407519	0.000831269	0.459766	0.077246
ENSG00000167526	RPL13	TBOOH	rs9930567	0.0110794	0.152537	0.028055
ENSG00000167526	RPL13	BPDE	rs9930567	2.6e-07	0.17095	0.0224322
ENSG00000167526	RPL13	MMS	rs9930567	0.00914417	0.118666	0.0217545
ENSG00000167526	RPL13	UVC	rs9930567	9.91e-07	0.150495	0.0203417
ENSG00000167526	RPL13	HC	rs9930567	0.000402992	0.165604	0.0270132
ENSG00000167768	KRT1	BPDE	rs11444273	5.35e-07	-0.367317	0.0487489
ENSG00000167768	KRT1	TBOOH	rs2741159	0.00013703	0.296738	0.0458118
ENSG00000167768	KRT1	UVC	rs2741159	3.95e-10	0.439445	0.0499648
ENSG00000167768	KRT1	MMS	rs2741159	6.49e-10	0.406983	0.0463859
ENSG00000167768	KRT1	HC	rs2741159	3.58e-11	0.432603	0.0473444
ENSG00000167851	CD300A	HC	rs2670829	0.000957567	-0.328955	0.0557045
ENSG00000167851	CD300A	UVC	rs12939435	0.0261024	-0.280075	0.054225
ENSG00000167851	CD300A	MMS	rs9915495	0.0217391	-0.28392	0.0544694
ENSG00000168056	LTBP3	MMS	rs1075692	0.0182431	0.351412	0.0689423
ENSG00000168056	LTBP3	TBOOH	rs12789028	0.0230155	0.378325	0.0749865
ENSG00000168291	PDHB	HC	rs60612015	0.0253907	0.27611	0.0557259
ENSG00000168385	SEPTIN2	MMS	rs75590598	0.0118384	0.492531	0.0921041
ENSG00000168385	SEPTIN2	HC	rs35249795	4.15e-07	0.702017	0.0946874
ENSG00000168653	NDUFS5	UVC	rs2889683	0.00330369	-0.318677	0.0567737
ENSG00000168653	NDUFS5	BPDE	rs76289224	0.0244022	-0.303036	0.0594408
ENSG00000168685	IL7R	BPDE	rs11567761	0.000108031	-0.308704	0.0485864
ENSG00000168765	GSTM4	BPDE	rs11101980	0.0351017	-0.305195	0.060627
ENSG00000168765	GSTM4	HC	rs1010167	0.000100767	-0.37323	0.0589073
ENSG00000168765	GSTM4	TBOOH	rs11101981	0.0257822	-0.304136	0.0588881
ENSG00000168824	NSG1	UVC	rs6843595	1.23e-09	0.600528	0.0703579
ENSG00000168824	NSG1	HC	rs6843595	1.51e-21	0.818464	0.0664716
ENSG00000168824	NSG1	BPDE	rs6843595	6.25e-17	0.769723	0.0704684
ENSG00000168824	NSG1	MMS	rs6843595	6.71e-14	0.645589	0.0645583
ENSG00000168824	NSG1	TBOOH	rs6414635	2.41e-10	0.594334	0.0679208
ENSG00000169221	TBC1D10B	BPDE	rs112178731	0.0457152	-0.270501	0.0574678
ENSG00000169442	CD52	UVC	rs6700455	0.0098497	0.199373	0.0378604
ENSG00000169442	CD52	TBOOH	rs6700455	0.00345475	0.234979	0.0426632
ENSG00000169442	CD52	HC	rs6668526	0.00108343	0.227197	0.0396997
ENSG00000169689	CENPX	UVC	rs72861729	0.018318	0.461308	0.0873944
ENSG00000169738	DCXR	HC	rs8069378	0.00887262	0.498327	0.0926256
ENSG00000170074	FAM153A	MMS	rs1643796	0.00120258	0.336602	0.0569803
ENSG00000170074	FAM153A	HC	rs28473367	0.0301489	0.300136	0.0592259
ENSG00000170291	ELP5	UVC	rs222852	2.57e-10	0.508544	0.0584542
ENSG00000170291	ELP5	HC	rs34926505	3.76e-06	0.419583	0.0598492
ENSG00000170291	ELP5	MMS	rs55868524	2.94e-05	-0.364744	0.0549286
ENSG00000170293	CMTM8	BPDE	rs7632486	6.6e-11	-0.667421	0.0752092
ENSG00000170293	CMTM8	TBOOH	rs7632486	6.05e-07	-0.562822	0.0754142
ENSG00000170293	CMTM8	HC	rs7632486	4.37e-11	-0.691792	0.0785002
ENSG00000170293	CMTM8	UVC	rs7632486	1.09e-08	-0.600214	0.073592
ENSG00000170293	CMTM8	MMS	rs4303904	6.37e-08	0.797637	0.102539
ENSG00000170486	KRT72	TBOOH	rs688077	8.73e-10	-0.503529	0.059459
ENSG00000170486	KRT72	MMS	rs685190	5.5e-08	0.424495	0.0542316
ENSG00000170486	KRT72	BPDE	rs685190	0.00326898	0.328582	0.0580075
ENSG00000170486	KRT72	UVC	rs685190	0.00257634	0.340268	0.0589729
ENSG00000170542	SERPINB9	UVC	rs6931453	0.0358441	0.598045	0.117288
ENSG00000170542	SERPINB9	HC	rs389260	0.000426621	0.405899	0.0670965
ENSG00000170624	SGCD	UVC	rs71285050	0.00930406	0.284721	0.0518614
ENSG00000170634	ACYP2	HC	rs6706363	0.00708439	-0.332841	0.061471
ENSG00000170832	USP32	HC	rs3198587	0.0358728	-0.37844	0.0802376
ENSG00000170873	MTSS1	HC	rs11778063	7.34e-08	-0.478962	0.0628653
ENSG00000170889	RPS9	BPDE	rs166252	1.83e-20	-0.39812	0.0335598
ENSG00000170889	RPS9	HC	rs34629529	8.04e-26	-0.525731	0.0391878
ENSG00000170889	RPS9	MMS	rs62133061	5.87e-15	-0.353207	0.0343781
ENSG00000170889	RPS9	TBOOH	rs34924761	8.56e-19	-0.411152	0.0359157
ENSG00000170889	RPS9	UVC	rs3786631	8.76e-24	-0.378456	0.0294141
ENSG00000171033	PKIA	MMS	rs7007627	0.008803	-0.381653	0.0715606
ENSG00000171490	RSL1D1	MMS	rs398119236	0.0441871	-0.514762	0.101929
ENSG00000171530	TBCA	UVC	rs11294658	0.00299545	0.317069	0.0562699
ENSG00000171574	ZNF584	BPDE	rs57760408	0.0412729	0.518774	0.106999
ENSG00000171766	GATM	BPDE	rs12913645	0.0387123	0.308852	0.0629219
ENSG00000171943	SRGAP2C	HC	rs28844693	3.11e-08	-0.52172	0.0690835
ENSG00000171943	SRGAP2C	BPDE	rs1286587513	0.0440423	0.559381	0.130509
ENSG00000172057	ORMDL3	UVC	rs2941519	0.000196126	0.332545	0.0542015
ENSG00000172057	ORMDL3	MMS	rs3764354	2.66e-07	-0.607937	0.0810362
ENSG00000172057	ORMDL3	BPDE	rs3764354	5.99e-10	-0.751333	0.0889518
ENSG00000172057	ORMDL3	HC	rs12603332	3.26e-08	0.432231	0.0555657
ENSG00000172057	ORMDL3	TBOOH	rs12603332	5.74e-06	0.3876	0.0561844
ENSG00000172116	CD8B	BPDE	rs2367375	0.0480187	-0.321247	0.0680004
ENSG00000172543	CTSW	UVC	rs568617	1.2e-14	-0.71654	0.0699891
ENSG00000172543	CTSW	HC	rs568617	5.67e-14	-0.710817	0.0705291
ENSG00000172543	CTSW	MMS	rs568617	6e-06	-0.496964	0.0718043
ENSG00000172543	CTSW	TBOOH	rs677931	7.6e-07	-0.539352	0.0732918
ENSG00000172543	CTSW	BPDE	rs58568715	4.6e-15	-0.810947	0.0781115
ENSG00000172687	ZNF738	MMS	rs75580635	0.0254734	0.519993	0.101295
ENSG00000172954	LCLAT1	HC	rs28538173	6.05e-12	0.604605	0.0653102
ENSG00000173113	TRMT112	HC	rs4930323	0.00419633	-0.586999	0.108577
ENSG00000173113	TRMT112	TBOOH	rs4930323	0.037571	-0.456269	0.0931651
ENSG00000173272	MZT2A	UVC	rs6430826	4.8e-07	-0.741563	0.101624
ENSG00000173272	MZT2A	MMS	rs6430826	2.67e-09	-0.801278	0.0980646
ENSG00000173272	MZT2A	HC	rs13401363	4.61e-09	-0.787587	0.097931
ENSG00000173272	MZT2A	BPDE	rs776427362	1.16e-10	-0.82264	0.0945839
ENSG00000173890	GPR160	MMS	rs9824474	1.25e-21	0.596939	0.0481855
ENSG00000173890	GPR160	HC	rs9829025	3.05e-18	0.598503	0.0524542
ENSG00000173890	GPR160	TBOOH	rs6778888	3.48e-07	0.3893	0.0520454
ENSG00000173890	GPR160	BPDE	rs4955707	1.48e-17	0.571914	0.0511561
ENSG00000173890	GPR160	UVC	rs2160901	3.93e-16	0.541317	0.0498461
ENSG00000173917	HOXB2	MMS	rs1987164	5.71e-06	0.377553	0.0540543
ENSG00000173917	HOXB2	HC	rs1022088	1.04e-09	0.441756	0.0524828
ENSG00000173917	HOXB2	UVC	rs2326013	0.0045194	0.303292	0.0545254
ENSG00000173917	HOXB2	TBOOH	rs1042815	0.0468931	0.26935	0.0545518
ENSG00000173926	MARCHF3	MMS	rs899952	0.0499658	0.273194	0.0554412
ENSG00000174652	ZNF266	TBOOH	rs10414250	0.0173301	0.333877	0.0641052
ENSG00000174652	ZNF266	MMS	rs7252865	0.00177985	0.352573	0.0613422
ENSG00000174652	ZNF266	UVC	rs10515	0.00330369	0.335479	0.0595281
ENSG00000174837	ADGRE1	BPDE	rs11668944	0.0128455	0.365664	0.0672898
ENSG00000174837	ADGRE1	UVC	rs62123131	0.00636096	0.296865	0.0527556
ENSG00000175061	SNHG29	HC	rs17715447	0.0361087	0.236758	0.0481094
ENSG00000175166	PSMD2	BPDE	rs72497185	0.0475534	0.380771	0.0772902
ENSG00000175274	TP53I11	MMS	rs7935386	0.0427707	0.341235	0.0674826
ENSG00000175274	TP53I11	HC	rs73464505	0.000736499	0.426613	0.0719025
ENSG00000175274	TP53I11	BPDE	rs73464505	3.64e-05	0.455269	0.0687006
ENSG00000175567	UCP2	HC	rs653529	0.0048594	0.259572	0.048031
ENSG00000175611	ERCC6L2-AS1	UVC	rs142551259	8.72e-06	0.581503	0.0853163
ENSG00000175611	ERCC6L2-AS1	TBOOH	rs2274654	6.83e-06	0.553142	0.0798756
ENSG00000176472	ZNF575	UVC	rs4251914	0.0019138	0.747476	0.130515
ENSG00000176476	SGF29	BPDE	rs72785834	0.0429515	-0.602676	0.124433
ENSG00000176476	SGF29	UVC	rs193628	0.000439006	0.365009	0.0606886
ENSG00000176700	SCAND2P	BPDE	rs57918792	0.00571402	-0.334124	0.061233
ENSG00000176700	SCAND2P	TBOOH	rs7237	0.0463567	0.331017	0.0667827
ENSG00000176731	RBIS	MMS	rs3808538	0.0309075	0.327877	0.0676521
ENSG00000176731	RBIS	TBOOH	rs6990449	0.0361432	0.324176	0.0672861
ENSG00000176731	RBIS	UVC	rs11398985	0.0013534	0.365003	0.064619
ENSG00000176749	CDK5R1	HC	rs28408686	8.56e-09	0.51979	0.0644069
ENSG00000176749	CDK5R1	BPDE	rs11652665	0.00728705	0.339309	0.0622898
ENSG00000177570	SAMD12	TBOOH	rs2460966	0.0395655	-0.38391	0.075851
ENSG00000177600	RPLP2	BPDE	rs17155725	3e-18	0.251033	0.0219639
ENSG00000177600	RPLP2	MMS	rs17155725	2.88e-14	0.241662	0.023975
ENSG00000177600	RPLP2	TBOOH	rs17155725	2.17e-13	0.261531	0.0264667
ENSG00000177600	RPLP2	UVC	rs17155725	1.91e-18	0.257826	0.0223973
ENSG00000177600	RPLP2	HC	rs17155725	1.82e-19	0.325235	0.0278679
ENSG00000177700	POLR2L	UVC	rs35161470	0.0408694	0.557626	0.11
ENSG00000177721	ANXA2R	UVC	rs139417067	0.00692138	0.405291	0.0763162
ENSG00000177868	SVBP	TBOOH	rs11210713	0.0148427	0.308082	0.059256
ENSG00000177868	SVBP	UVC	rs11210713	5.32e-11	0.502253	0.0565517
ENSG00000177868	SVBP	HC	rs2760082	3.91e-08	0.494123	0.0635245
ENSG00000177868	SVBP	MMS	rs2886833	2.76e-06	-0.415534	0.0582025
ENSG00000177868	SVBP	BPDE	rs33953680	1.23e-14	0.570392	0.0563484
ENSG00000177951	BET1L	UVC	rs10902108	0.0162899	0.381904	0.0735004
ENSG00000178209	PLEC	MMS	rs3923387	0.0025319	-0.311191	0.0549111
ENSG00000178209	PLEC	BPDE	rs7822511	0.00017704	-0.354563	0.0564856
ENSG00000178209	PLEC	HC	rs11329885	3.56e-08	-0.461491	0.0593671
ENSG00000178209	PLEC	UVC	rs11136341	0.0100116	-0.291619	0.0541009
ENSG00000178381	ZFAND2A	HC	rs2949180	0.00746849	-0.340038	0.0623603
ENSG00000178562	CD28	TBOOH	rs3115966	0.0123891	-0.406624	0.0779606
ENSG00000178607	ERN1	HC	rs2331413	0.00148247	0.483874	0.0864766
ENSG00000178607	ERN1	BPDE	rs74787440	0.000813377	-0.462192	0.0799666
ENSG00000178878	APOLD1	UVC	rs3093733	0.0449888	-0.338707	0.0670642
ENSG00000178878	APOLD1	MMS	rs3093733	3.47e-05	-0.383349	0.0573654
ENSG00000178878	APOLD1	BPDE	rs3093733	0.00332794	-0.356334	0.062787
ENSG00000178878	APOLD1	TBOOH	rs11055030	9.29e-11	-0.565093	0.0643168
ENSG00000178878	APOLD1	HC	rs2024385	0.0102775	-0.348624	0.0652656
ENSG00000178952	TUFM	BPDE	rs12598357	1.91e-07	0.413579	0.0555768
ENSG00000178952	TUFM	HC	rs4787458	4.5e-05	0.352703	0.0553297
ENSG00000178952	TUFM	MMS	rs12928404	0.0398562	0.280965	0.05758
ENSG00000179218	CALR	UVC	rs7508633	0.0389127	-0.285491	0.0570291
ENSG00000179344	HLA-DQB1	MMS	rs17612852	6.12e-05	-0.418577	0.0626882
ENSG00000179344	HLA-DQB1	BPDE	rs9274562	1e-15	-0.616566	0.0563624
ENSG00000179344	HLA-DQB1	UVC	rs9274564	8.08e-07	-0.41991	0.0560686
ENSG00000179344	HLA-DQB1	HC	rs1812014	5.09e-05	-0.410193	0.0617189
ENSG00000179344	HLA-DQB1	TBOOH	rs9274639	6.34e-05	-0.4239	0.0638764
ENSG00000179523	EIF3J-DT	BPDE	rs9806699	0.0462235	0.274359	0.058718
ENSG00000179526	SHARPIN	BPDE	rs113667766	0.000403777	0.722461	0.120129
ENSG00000180353	HCLS1	BPDE	rs4676684	0.00081473	-0.325948	0.0558099
ENSG00000180353	HCLS1	HC	rs112970647	0.00552704	-0.384829	0.0717142
ENSG00000180481	GLIPR1L2	HC	rs4882599	0.00251643	-0.273589	0.0480478
ENSG00000180817	PPA1	HC	rs9415951	0.0358728	0.301747	0.0591394
ENSG00000180817	PPA1	BPDE	rs7089860	0.0116015	0.336661	0.0624774
ENSG00000180901	KCTD2	HC	rs4789172	0.00662873	-0.324342	0.060054
ENSG00000181404	WASHC1	MMS	rs4740942	0.0430234	-0.382562	0.0762772
ENSG00000181690	PLAG1	HC	rs113813612	0.00767767	0.700079	0.132773
ENSG00000182010	RTKN2	MMS	rs1835861	0.00392968	-0.320612	0.0575835
ENSG00000182173	TSEN54	HC	rs9910589	0.0158886	-0.403123	0.0784654
ENSG00000182253	SYNM	MMS	rs260100	0.00102908	-0.31152	0.0522604
ENSG00000182253	SYNM	BPDE	rs1044356	0.00346779	-0.294354	0.0521383
ENSG00000182253	SYNM	HC	rs11636944	0.000100674	-0.365055	0.0569384
ENSG00000182253	SYNM	UVC	rs11636944	3.56e-05	-0.372467	0.0552718
ENSG00000182362	YBEY	MMS	rs2839166	6.75e-08	-0.471581	0.0604624
ENSG00000182362	YBEY	TBOOH	rs8131458	9.76e-09	0.507458	0.062184
ENSG00000182362	YBEY	BPDE	rs11701802	0.00377074	-0.35309	0.0630712
ENSG00000182463	TSHZ2	TBOOH	rs74963256	0.0118155	0.522315	0.0975529
ENSG00000182463	TSHZ2	MMS	rs74963256	0.00328079	0.535707	0.0951581
ENSG00000182534	MXRA7	HC	rs34445440	6.47e-08	0.650501	0.0836122
ENSG00000182827	ACBD3	MMS	rs9662958	0.000998574	-0.36974	0.06229
ENSG00000182827	ACBD3	UVC	rs10915949	0.0428126	-0.311714	0.0624618
ENSG00000182827	ACBD3	BPDE	rs2306120	0.0195265	-0.32093	0.0621182
ENSG00000182871	COL18A1	UVC	rs202229928	0.000180593	0.62325	0.0968497
ENSG00000182871	COL18A1	HC	rs7276306	0.0139018	0.544648	0.10225
ENSG00000182871	COL18A1	MMS	rs7280328	0.036394	0.525488	0.102038
ENSG00000182871	COL18A1	BPDE	rs2236465	0.007578	0.548479	0.0986415
ENSG00000182871	COL18A1	TBOOH	rs2236466	1.31e-07	0.805775	0.103817
ENSG00000183172	SMDT1	TBOOH	rs2301521	3.95e-29	0.695259	0.0471453
ENSG00000183172	SMDT1	MMS	rs1807494	1.72e-45	-0.88209	0.0457412
ENSG00000183172	SMDT1	BPDE	rs5996111	1.54e-63	-0.98097	0.0404852
ENSG00000183172	SMDT1	UVC	rs28369142	2.93e-50	-0.887728	0.04261
ENSG00000183172	SMDT1	HC	rs1058167	1.01e-51	-1.00014	0.0472816
ENSG00000183386	FHL3	HC	rs11485595	0.0322091	-0.301354	0.060223
ENSG00000183648	NDUFB1	BPDE	rs35937758	0.000414047	-0.227138	0.0373392
ENSG00000183648	NDUFB1	UVC	rs2896197	2.69e-12	-0.347941	0.0369133
ENSG00000183648	NDUFB1	MMS	rs7160819	3.78e-06	-0.289493	0.0411581
ENSG00000183648	NDUFB1	TBOOH	rs7160819	1.53e-05	-0.290066	0.0429658
ENSG00000183648	NDUFB1	HC	rs7158184	7.89e-10	-0.381884	0.045581
ENSG00000183688	RFLNB	TBOOH	rs8076792	1.71e-08	0.600893	0.0756903
ENSG00000183688	RFLNB	MMS	rs12938923	2e-09	0.614671	0.0735401
ENSG00000183688	RFLNB	BPDE	rs12450158	3.6e-05	0.499009	0.0753087
ENSG00000183688	RFLNB	UVC	rs2304947	2.46e-05	0.516483	0.0769265
ENSG00000183688	RFLNB	HC	rs6598847	1.51e-13	-0.767966	0.07875
ENSG00000184009	ACTG1	BPDE	rs8066164	0.00885401	-0.20153	0.0369211
ENSG00000184009	ACTG1	HC	rs113481593	0.0191569	0.217307	0.0419341
ENSG00000184752	NDUFA12	BPDE	rs835044	8.52e-23	-0.729311	0.057072
ENSG00000184752	NDUFA12	UVC	rs835044	8.84e-24	-0.726133	0.0551756
ENSG00000184752	NDUFA12	MMS	rs835044	1.16e-25	-0.715536	0.0528036
ENSG00000184752	NDUFA12	HC	rs835044	7.4e-38	-0.922407	0.0546309
ENSG00000184752	NDUFA12	TBOOH	rs835044	7.88e-14	-0.576686	0.0577835
ENSG00000184840	TMED9	BPDE	rs186803	3.42e-08	0.434721	0.0554403
ENSG00000184840	TMED9	MMS	rs186803	0.00192167	0.363386	0.0632851
ENSG00000184840	TMED9	UVC	rs6634	0.000303611	-0.364102	0.0590388
ENSG00000184939	ZFP90	HC	rs62059503	0.00346957	0.403379	0.0740016
ENSG00000184983	NDUFA6	HC	rs9620041	0.0351051	0.560516	0.114559
ENSG00000184983	NDUFA6	MMS	rs760255849	0.0115282	0.747664	0.141051
ENSG00000185043	CIB1	TBOOH	rs2352220	0.0107996	0.320785	0.0598613
ENSG00000185043	CIB1	MMS	rs4451921	0.00551272	-0.519277	0.0944223
ENSG00000185043	CIB1	HC	rs8026144	0.000980332	-0.498166	0.0850073
ENSG00000185201	IFITM2	UVC	rs11246060	0.00464982	0.631894	0.113923
ENSG00000185201	IFITM2	HC	rs28688930	0.00818461	0.466277	0.0878108
ENSG00000185324	CDK10	TBOOH	rs145843803	0.00040088	-0.589529	0.0950019
ENSG00000185324	CDK10	UVC	rs76751818	0.0128648	-0.491251	0.0916026
ENSG00000185324	CDK10	HC	rs77651727	0.00201925	-0.608755	0.106006
ENSG00000185324	CDK10	MMS	rs139835877	0.015852	-0.452078	0.0848735
ENSG00000185324	CDK10	BPDE	rs148588932	0.0116892	-0.517511	0.0965009
ENSG00000185432	METTL7A	BPDE	rs4768867	0.0064727	0.325231	0.0611174
ENSG00000185811	IKZF1	HC	rs58797484	0.0132412	0.577389	0.112158
ENSG00000185811	IKZF1	BPDE	rs58797484	0.0219008	0.617307	0.12114
ENSG00000185864	NPIPB4	TBOOH	rs11640079	9.82e-11	-0.62116	0.0706607
ENSG00000185864	NPIPB4	MMS	rs11640079	7.24e-07	-0.486064	0.0668811
ENSG00000186049	KRT73	TBOOH	rs17117158	3.01e-05	0.586892	0.0865696
ENSG00000186184	POLR1D	TBOOH	rs2232669	0.00144439	0.424196	0.0728818
ENSG00000186184	POLR1D	UVC	rs2232669	0.000926587	0.442805	0.0743764
ENSG00000186184	POLR1D	HC	rs2232679	2.27e-09	0.561708	0.0680026
ENSG00000186184	POLR1D	MMS	rs2232679	1.6e-05	0.499561	0.0732365
ENSG00000186468	RPS23	UVC	rs6884232	0.0298899	0.0860058	0.0170645
ENSG00000186470	BTN3A2	MMS	rs9379851	3.63e-38	-1.42913	0.0805525
ENSG00000186470	BTN3A2	TBOOH	rs9393707	3.87e-43	-1.47829	0.0779751
ENSG00000186470	BTN3A2	BPDE	rs34878490	2.8e-51	-1.5058	0.0701435
ENSG00000186470	BTN3A2	UVC	rs9393711	2.26e-38	-1.4394	0.0808612
ENSG00000186470	BTN3A2	HC	rs68072215	1.07e-41	-1.51066	0.0806665
ENSG00000186716	BCR	TBOOH	rs131693	0.0308582	-0.302863	0.0601688
ENSG00000186716	BCR	HC	rs180800	1.3e-10	-0.533974	0.0614128
ENSG00000187049	TMEM216	BPDE	rs10792313	2.23e-17	-0.663414	0.0587867
ENSG00000187049	TMEM216	HC	rs2943805	1.68e-18	-0.616708	0.0530391
ENSG00000187049	TMEM216	UVC	rs2924436	9.34e-20	-0.678859	0.0570342
ENSG00000187109	NAP1L1	TBOOH	rs1560766	0.0060685	-0.328296	0.0597499
ENSG00000187109	NAP1L1	UVC	rs7978288	8.76e-09	-0.34186	0.042245
ENSG00000187109	NAP1L1	BPDE	rs1059143	1e-06	-0.340513	0.0471881
ENSG00000187109	NAP1L1	HC	rs10880035	6.99e-05	-0.389731	0.0610078
ENSG00000187109	NAP1L1	MMS	rs7978060	0.0443024	-0.234141	0.0472608
ENSG00000187514	PTMA	MMS	rs10166046	0.0013158	-0.228225	0.0389338
ENSG00000187514	PTMA	BPDE	rs13398149	0.00169587	-0.239274	0.0417058
ENSG00000187514	PTMA	UVC	rs11693819	0.000641507	-0.247856	0.0413631
ENSG00000187514	PTMA	TBOOH	rs13407496	0.0239039	-0.242537	0.0471106
ENSG00000187514	PTMA	HC	rs13407496	0.00297208	-0.240121	0.0427566
ENSG00000187624	C17orf97	HC	rs7502594	1.09e-14	0.530147	0.0506787
ENSG00000187764	SEMA4D	HC	rs7872751	1.82e-07	-0.502116	0.066877
ENSG00000187764	SEMA4D	BPDE	rs10908928	0.00129055	-0.348265	0.0599725
ENSG00000188002	PDCD6P1	BPDE	rs7734433	1.9e-08	-0.454456	0.0569875
ENSG00000188002	PDCD6P1	TBOOH	rs11955318	0.0356307	-0.288007	0.055623
ENSG00000188002	PDCD6P1	MMS	rs11955318	5.16e-05	-0.364997	0.0547132
ENSG00000188002	PDCD6P1	HC	rs11955318	1.11e-11	-0.509945	0.0556223
ENSG00000188002	PDCD6P1	UVC	rs10051495	0.000112424	-0.454667	0.0703017
ENSG00000188042	ARL4C	MMS	rs1464264	0.00232782	0.282186	0.0489188
ENSG00000188042	ARL4C	UVC	rs1464264	8.13e-05	0.339589	0.0523678
ENSG00000188042	ARL4C	BPDE	rs1464264	7.28e-10	0.429759	0.0507617
ENSG00000188042	ARL4C	TBOOH	rs1464264	0.000119466	0.320272	0.0501062
ENSG00000188042	ARL4C	HC	rs1464264	3.12e-18	0.512985	0.0458234
ENSG00000188186	LAMTOR4	TBOOH	rs12878	0.00842705	-0.317001	0.0595908
ENSG00000188825	LINC00910	BPDE	rs8176190	0.00260335	0.453014	0.0816909
ENSG00000188846	RPL14	HC	rs7628247	0.0079131	-0.208174	0.0400262
ENSG00000189223	PAX8-AS1	UVC	rs10206269	1.11e-14	-0.590283	0.057001
ENSG00000189223	PAX8-AS1	HC	rs4849181	8.17e-08	-0.458655	0.0589153
ENSG00000189223	PAX8-AS1	BPDE	rs4849181	8.42e-21	-0.667339	0.0539845
ENSG00000189223	PAX8-AS1	TBOOH	rs35724515	1.28e-10	-0.525319	0.0594845
ENSG00000189223	PAX8-AS1	MMS	rs7576384	1.85e-09	-0.512759	0.0604491
ENSG00000189306	RRP7A	MMS	rs73173058	0.00348839	-0.478789	0.0850992
ENSG00000189339	SLC35E2B	BPDE	rs76922129	0.000423199	-0.424215	0.0699355
ENSG00000189339	SLC35E2B	MMS	rs1471498784	0.00486948	-0.396262	0.0715242
ENSG00000189339	SLC35E2B	HC	rs1471498784	5.07e-27	-0.891825	0.0643139
ENSG00000189339	SLC35E2B	UVC	rs1471498784	0.000182368	-0.428996	0.0688703
ENSG00000196126	HLA-DRB1	MMS	rs554350950	6.16e-09	-0.49844	0.0589333
ENSG00000196126	HLA-DRB1	BPDE	rs28366335	7.82e-22	-0.683009	0.0527609
ENSG00000196126	HLA-DRB1	UVC	rs28752501	1.63e-12	-0.502471	0.0508914
ENSG00000196126	HLA-DRB1	HC	rs477515	2.86e-14	-0.611094	0.0585521
ENSG00000196126	HLA-DRB1	TBOOH	rs9271403	2.91e-06	-0.431487	0.0589725
ENSG00000196230	TUBB	MMS	rs3132584	1.15e-05	-0.460123	0.0639716
ENSG00000196230	TUBB	HC	rs8233	2.22e-10	-0.597211	0.0658869
ENSG00000196230	TUBB	BPDE	rs9262161	0.00789218	-0.381802	0.0674893
ENSG00000196230	TUBB	UVC	rs2284173	0.00800079	-0.376587	0.0667425
ENSG00000196262	PPIA	MMS	rs6850	1.02e-05	0.561711	0.0814257
ENSG00000196262	PPIA	BPDE	rs1058056	9.38e-09	-0.54603	0.0679543
ENSG00000196262	PPIA	HC	rs5883910	4.54e-06	-0.686764	0.0993489
ENSG00000196262	PPIA	UVC	rs10215876	1.62e-07	-0.65448	0.0858423
ENSG00000196262	PPIA	TBOOH	rs1990054	0.0072539	-0.476707	0.0880042
ENSG00000196284	SUPT3H	BPDE	rs1028608	0.0475534	0.299623	0.0617647
ENSG00000196284	SUPT3H	TBOOH	rs4711807	0.00218061	0.341843	0.0604776
ENSG00000196655	TRAPPC4	BPDE	rs10111	0.00304677	0.351047	0.0627803
ENSG00000196655	TRAPPC4	HC	rs111322300	9.47e-06	0.470016	0.0693693
ENSG00000196683	TOMM7	BPDE	rs4722188	5.07e-34	-0.439156	0.0274966
ENSG00000196683	TOMM7	TBOOH	rs2270103	2.46e-12	-0.30878	0.0323504
ENSG00000196683	TOMM7	HC	rs2270103	3.46e-30	-0.471105	0.0316158
ENSG00000196683	TOMM7	UVC	rs10276099	1.88e-37	-0.492592	0.0292464
ENSG00000196683	TOMM7	MMS	rs59538378	2e-20	-0.353126	0.0290745
ENSG00000196735	HLA-DQA1	TBOOH	rs1281935	0.00753263	0.598681	0.104982
ENSG00000196735	HLA-DQA1	HC	rs3104372	0.00190554	0.465594	0.0797992
ENSG00000196735	HLA-DQA1	BPDE	rs9272353	2.87e-06	0.624414	0.0847179
ENSG00000196735	HLA-DQA1	UVC	rs4526236	0.00493057	-0.32349	0.0564727
ENSG00000196756	SNHG17	HC	rs3752277	1.41e-05	0.56644	0.0846689
ENSG00000196756	SNHG17	BPDE	rs752775	0.000530188	0.500281	0.0838472
ENSG00000196756	SNHG17	UVC	rs788350	0.000288528	0.555429	0.0902874
ENSG00000196937	FAM3C	HC	rs11762263	0.00993314	-0.408762	0.078308
ENSG00000196968	FUT11	BPDE	rs11000728	0.021046	-0.308289	0.0637165
ENSG00000197013	ZNF429	TBOOH	rs12983536	0.0118155	0.522831	0.0990731
ENSG00000197020	ZNF100	MMS	rs1912579	0.037722	0.448493	0.0897327
ENSG00000197061	H4C3	MMS	rs5875083	0.0494606	0.280851	0.056918
ENSG00000197061	H4C3	BPDE	rs1572982	2.34e-06	0.335866	0.0468844
ENSG00000197061	H4C3	HC	rs1056314	7.77e-07	0.338197	0.0462615
ENSG00000197119	SLC25A29	HC	rs10134767	0.0253751	0.311477	0.0610772
ENSG00000197119	SLC25A29	BPDE	rs1059264	2.64e-05	0.412676	0.0622016
ENSG00000197119	SLC25A29	UVC	rs8007427	0.000170845	0.406194	0.0642598
ENSG00000197345	MRPL21	BPDE	rs12290326	0.0216747	-0.340172	0.0660265
ENSG00000197429	IPP	BPDE	rs3121730	0.0205752	0.31086	0.0620782
ENSG00000197635	DPP4	BPDE	rs6719614	0.0234902	-0.323826	0.0661367
ENSG00000197728	RPS26	UVC	rs1131017	8.68e-128	-1.20763	0.0274951
ENSG00000197728	RPS26	TBOOH	rs1131017	1.54e-107	-1.15379	0.0319818
ENSG00000197728	RPS26	BPDE	rs1131017	2.4e-120	-1.17999	0.0288374
ENSG00000197728	RPS26	MMS	rs1131017	7.01e-121	-1.2352	0.0300358
ENSG00000197728	RPS26	HC	rs1131017	5.39e-124	-1.24688	0.0295403
ENSG00000197756	RPL37A	HC	rs10932661	0.00845048	-0.2501	0.0469697
ENSG00000197858	GPAA1	MMS	rs115476098	0.0241683	0.667551	0.129796
ENSG00000197958	RPL12	UVC	rs10987645	1.44e-12	0.260496	0.0275322
ENSG00000197958	RPL12	TBOOH	rs7035039	1.33e-05	0.24091	0.0355858
ENSG00000197958	RPL12	HC	rs4400486	6.67e-22	0.430976	0.0345064
ENSG00000197958	RPL12	BPDE	rs1139400	8.54e-12	0.270177	0.0295036
ENSG00000197958	RPL12	MMS	rs2253639	6.19e-14	0.265426	0.0266935
ENSG00000198162	MAN1A2	UVC	rs35557514	0.00158816	-0.33482	0.0587218
ENSG00000198162	MAN1A2	BPDE	rs1707115	1.34e-05	-0.317332	0.0472704
ENSG00000198162	MAN1A2	HC	rs17257455	0.000829922	0.323287	0.0553482
ENSG00000198162	MAN1A2	TBOOH	rs61809486	0.000381594	0.341319	0.0563724
ENSG00000198162	MAN1A2	MMS	rs34350477	0.0115842	0.271024	0.051686
ENSG00000198417	MT1F	BPDE	rs62038694	0.0280311	0.305531	0.0598434
ENSG00000198417	MT1F	HC	rs62038694	0.0060953	0.343593	0.0630549
ENSG00000198478	SH3BGRL2	BPDE	rs72893792	0.0319241	-0.538478	0.108157
ENSG00000198502	HLA-DRB5	MMS	rs115003145	2.52e-17	-0.676837	0.0569704
ENSG00000198502	HLA-DRB5	TBOOH	rs71549272	1.88e-09	-0.507439	0.0569346
ENSG00000198502	HLA-DRB5	UVC	rs9269511	1.28e-18	-0.719542	0.0596428
ENSG00000198502	HLA-DRB5	BPDE	rs9269511	5.8e-24	-0.849657	0.0612973
ENSG00000198502	HLA-DRB5	HC	rs9272336	4.03e-17	-0.678064	0.0589875
ENSG00000198522	GPN1	BPDE	rs113053199	0.00766326	0.356708	0.067491
ENSG00000198755	RPL10A	BPDE	rs2076172	2.58e-12	-0.236675	0.0249554
ENSG00000198755	RPL10A	TBOOH	rs2076172	4.12e-06	-0.179705	0.0256239
ENSG00000198755	RPL10A	UVC	rs12525930	0.000757808	-0.142465	0.0239763
ENSG00000198755	RPL10A	MMS	rs12525930	3.23e-05	-0.160919	0.0243863
ENSG00000198755	RPL10A	HC	rs12525930	1.02e-12	-0.252355	0.026508
ENSG00000198756	COLGALT2	HC	rs1327136	1.07e-05	0.38411	0.057416
ENSG00000198771	RCSD1	BPDE	rs72695330	0.00327616	0.470852	0.0842935
ENSG00000198771	RCSD1	MMS	rs72695390	0.000732348	0.522433	0.0875125
ENSG00000198771	RCSD1	UVC	rs72695390	1.37e-06	0.627618	0.0876129
ENSG00000198771	RCSD1	HC	rs34762939	0.0021242	0.38285	0.0675002
ENSG00000199377	RNU5F-1	HC	rs6693615	4.35e-05	-0.349654	0.0535958
ENSG00000199377	RNU5F-1	TBOOH	rs35017286	9.96e-07	0.414199	0.0570539
ENSG00000199377	RNU5F-1	BPDE	rs35017286	7.98e-06	0.361214	0.0523387
ENSG00000199377	RNU5F-1	MMS	rs4660824	6.29e-09	0.434976	0.0532368
ENSG00000199377	RNU5F-1	UVC	rs4660824	3.2e-08	0.419534	0.0531903
ENSG00000203875	SNHG5	MMS	rs6927475	1.07e-37	0.692117	0.0402401
ENSG00000203875	SNHG5	TBOOH	rs1059307	5.6e-25	0.57861	0.0425337
ENSG00000203875	SNHG5	BPDE	rs1059307	1.19e-47	0.765544	0.0379425
ENSG00000203875	SNHG5	HC	rs1059307	2.65e-64	0.880562	0.0353629
ENSG00000203875	SNHG5	UVC	rs1059307	2.04e-53	0.758898	0.035233
ENSG00000204120	GIGYF2	BPDE	rs35853577	3.25e-07	-0.447649	0.0599886
ENSG00000204120	GIGYF2	HC	rs283485	1.83e-05	-0.4111	0.0615797
ENSG00000204120	GIGYF2	UVC	rs283485	0.0111743	-0.345595	0.0644466
ENSG00000204120	GIGYF2	TBOOH	rs283475	1.8e-15	-0.616375	0.0584779
ENSG00000204120	GIGYF2	MMS	rs991873	1.21e-09	0.511853	0.0607391
ENSG00000204388	HSPA1B	MMS	rs805285	0.00228959	-0.266383	0.0443575
ENSG00000204472	AIF1	UVC	rs2260050	0.00299545	0.377337	0.0638481
ENSG00000204472	AIF1	BPDE	rs2178899	0.0331699	-0.502198	0.0961363
ENSG00000204472	AIF1	HC	rs805262	0.000629118	0.351845	0.0565321
ENSG00000204525	HLA-C	BPDE	rs2113344779	4.2e-75	-1.13936	0.0388821
ENSG00000204525	HLA-C	MMS	rs2113344779	2.23e-75	-1.13623	0.0382637
ENSG00000204525	HLA-C	UVC	rs2113344779	2.72e-78	-1.13508	0.037331
ENSG00000204525	HLA-C	TBOOH	rs2113344779	2.52e-75	-1.05155	0.0356905
ENSG00000204525	HLA-C	HC	rs68169383	9.12e-75	-1.19224	0.0404603
ENSG00000204592	HLA-E	MMS	rs1264457	2.24e-07	0.30602	0.0385352
ENSG00000204592	HLA-E	TBOOH	rs1059655	1.49e-07	0.352671	0.0439031
ENSG00000204592	HLA-E	UVC	rs2534808	6.54e-06	0.303656	0.0418514
ENSG00000204592	HLA-E	HC	rs2074505	1.33e-14	0.497923	0.0468129
ENSG00000204592	HLA-E	BPDE	rs2074505	2.44e-07	0.297315	0.0379528
ENSG00000204599	TRIM39	TBOOH	rs3869111	0.0404099	0.593755	0.115379
ENSG00000204622	HLA-J	HC	rs3094640	0.0266717	0.337896	0.0667833
ENSG00000204622	HLA-J	UVC	rs3094063	0.0291166	0.45319	0.0880533
ENSG00000204622	HLA-J	TBOOH	rs3094063	0.00753263	0.505044	0.0915108
ENSG00000204622	HLA-J	BPDE	rs2844703	0.0450801	0.447386	0.089623
ENSG00000204628	RACK1	HC	rs2546388	2.2e-08	-0.547677	0.0696139
ENSG00000204628	RACK1	TBOOH	rs2546388	0.000264863	-0.490073	0.079169
ENSG00000204628	RACK1	MMS	rs35516666	1.76e-05	-0.437042	0.0651818
ENSG00000204628	RACK1	BPDE	rs35516666	2.71e-05	-0.412759	0.0626836
ENSG00000204628	RACK1	UVC	rs2770994	9.91e-07	-0.475335	0.0656273
ENSG00000204650	LINC02210	HC	rs1526128	0.0402412	0.376203	0.0785079
ENSG00000204650	LINC02210	TBOOH	rs2732677	0.0107996	0.357129	0.0676599
ENSG00000204650	LINC02210	UVC	rs2732649	1.96e-05	0.496746	0.0739677
ENSG00000204991	SPIRE2	TBOOH	rs2376879	0.00954272	0.320982	0.0586972
ENSG00000205352	PRR13	TBOOH	rs11170550	3.58e-13	-0.714279	0.0737248
ENSG00000205352	PRR13	UVC	rs1971230	1.78e-16	-0.753292	0.0694814
ENSG00000205352	PRR13	MMS	rs12820532	4.1e-15	-0.745005	0.0714828
ENSG00000205352	PRR13	BPDE	rs8652	1.79e-18	-0.817433	0.0712384
ENSG00000205352	PRR13	HC	rs111939932	4.91e-39	-1.12855	0.0656939
ENSG00000205464	ATP6AP1L	TBOOH	rs226204	0.00861531	-0.326382	0.0600087
ENSG00000205809	KLRC2	MMS	rs61917660	0.0335026	-0.323922	0.0642417
ENSG00000205809	KLRC2	BPDE	rs60110638	3.1e-05	-0.413166	0.0628598
ENSG00000205809	KLRC2	TBOOH	rs11053804	0.00205725	-0.348282	0.0606976
ENSG00000205809	KLRC2	HC	rs4415856	3.55e-08	-0.49172	0.0631904
ENSG00000206341	HLA-H	BPDE	rs28724990	0.0116015	0.387513	0.0717624
ENSG00000206503	HLA-A	MMS	rs34832458	1.28e-23	-0.475984	0.0346435
ENSG00000206503	HLA-A	UVC	rs3094165	7.24e-39	-0.617545	0.0332076
ENSG00000206503	HLA-A	BPDE	rs3094165	2.69e-30	-0.643665	0.0409482
ENSG00000206503	HLA-A	HC	rs2113337721	4.4e-24	0.74573	0.0538414
ENSG00000206503	HLA-A	TBOOH	rs2844803	4.73e-11	-0.305849	0.0327169
ENSG00000211689	TRGC1	HC	rs28566861	0.0396758	0.299365	0.0607557
ENSG00000211751	TRBC1	MMS	rs60095957	9.04e-05	0.292756	0.0466506
ENSG00000211751	TRBC1	BPDE	rs2855990	1.82e-09	0.37173	0.0453124
ENSG00000211751	TRBC1	UVC	rs2855990	1.34e-06	0.299773	0.0419874
ENSG00000211751	TRBC1	TBOOH	rs2367487	2.3e-08	0.392747	0.0500605
ENSG00000211751	TRBC1	HC	rs56352733	1.88e-07	0.357539	0.0482365
ENSG00000211753	TRBV28	BPDE	rs10278178	2.07e-15	0.594317	0.0577139
ENSG00000211753	TRBV28	MMS	rs7794495	2.7e-09	0.476345	0.0580484
ENSG00000211753	TRBV28	HC	rs7794495	2.37e-16	0.620996	0.05868
ENSG00000211753	TRBV28	TBOOH	rs4725599	1.4e-16	0.600516	0.0557262
ENSG00000211753	TRBV28	UVC	rs1060640	1.47e-18	0.621311	0.055198
ENSG00000211772	TRBC2	HC	rs2734221	0.00914923	-0.217308	0.0417389
ENSG00000211772	TRBC2	BPDE	rs2734224	0.00122013	-0.176441	0.0308541
ENSG00000211772	TRBC2	UVC	rs2115261456	0.0273183	-0.184011	0.0368071
ENSG00000213203	GIMAP1	HC	rs6978377	0.0284722	-0.320667	0.0634263
ENSG00000213626	LBH	BPDE	rs58645306	3.6e-06	0.515211	0.0729906
ENSG00000213626	LBH	UVC	rs1001204	3.33e-10	0.642677	0.0743437
ENSG00000213626	LBH	TBOOH	rs9558	0.00331948	0.440789	0.0775494
ENSG00000213626	LBH	MMS	rs3817143	1.14e-05	0.503887	0.0731336
ENSG00000213626	LBH	HC	rs3817143	3.96e-11	0.623779	0.0700381
ENSG00000213949	ITGA1	HC	rs351900	0.0063722	-0.454063	0.0843205
ENSG00000214078	CPNE1	HC	rs143646210	1.27e-17	-0.915809	0.0829156
ENSG00000214078	CPNE1	MMS	rs7273174	0.00028494	-0.538507	0.0896952
ENSG00000214078	CPNE1	BPDE	rs145864236	3.74e-08	-0.686073	0.088314
ENSG00000214078	CPNE1	TBOOH	rs7270009	0.00641329	-0.431284	0.0815829
ENSG00000214078	CPNE1	UVC	rs11699899	0.000641507	-0.577819	0.098813
ENSG00000214113	LYRM4	HC	rs72811694	0.0389141	0.524704	0.105415
ENSG00000214174	AMZ2P1	BPDE	rs62072157	0.0361177	0.484603	0.0975082
ENSG00000214174	AMZ2P1	HC	rs12944877	0.00364556	-0.521009	0.0944761
ENSG00000214401	KANSL1-AS1	UVC	rs113340593	5.36e-33	0.96217	0.0606489
ENSG00000214401	KANSL1-AS1	MMS	rs2696531	1.42e-35	0.965288	0.0576937
ENSG00000214401	KANSL1-AS1	HC	rs62071637	9.91e-47	1.12965	0.056884
ENSG00000214401	KANSL1-AS1	TBOOH	rs62071639	2.29e-30	0.906038	0.0599743
ENSG00000214401	KANSL1-AS1	BPDE	rs199525	2.08e-58	1.17793	0.0511372
ENSG00000214425	LRRC37A4P	MMS	rs1724409	0.000515425	0.345359	0.0570664
ENSG00000214425	LRRC37A4P	HC	rs62062288	0.007824	-0.344155	0.0646419
ENSG00000214425	LRRC37A4P	UVC	rs2696531	4.64e-05	-0.447504	0.068231
ENSG00000214894	LINC00243	MMS	rs3131035	0.034581	0.389657	0.0741848
ENSG00000214894	LINC00243	TBOOH	rs1264363	0.0257822	0.307039	0.0572756
ENSG00000214941	ZSWIM7	TBOOH	rs758853	0.00129419	0.355575	0.0605724
ENSG00000215559	ANKRD20A11P	TBOOH	rs13051215	0.0215382	0.54896	0.105641
ENSG00000215790	SLC35E2A	UVC	rs76922129	0.00695374	0.41381	0.0754755
ENSG00000215790	SLC35E2A	MMS	rs76922129	0.000384967	0.423099	0.0691552
ENSG00000215790	SLC35E2A	BPDE	rs1471498784	0.00120779	0.415835	0.0713154
ENSG00000215790	SLC35E2A	HC	rs1471498784	1.06e-21	0.805098	0.0655582
ENSG00000215908	CROCCP2	UVC	rs12217103	0.0067347	-0.352059	0.0651044
ENSG00000215908	CROCCP2	TBOOH	rs76074825	0.00158077	0.337307	0.058647
ENSG00000216937	CCDC7	BPDE	rs35054696	0.00959831	0.399897	0.074996
ENSG00000221923	ZNF880	HC	rs11084151	2.36e-06	0.406713	0.0562579
ENSG00000221983	UBA52	BPDE	rs11086115	1.8e-22	-0.297046	0.0237182
ENSG00000221983	UBA52	TBOOH	rs8109364	1.02e-10	-0.270374	0.0305124
ENSG00000221983	UBA52	MMS	rs3803917	1.04e-13	-0.252865	0.0258726
ENSG00000221983	UBA52	UVC	rs2283616	4.35e-16	-0.262035	0.0245393
ENSG00000221983	UBA52	HC	rs6554	9.79e-17	-0.273773	0.0253836
ENSG00000223478	ZDHHC12-DT	BPDE	rs55697116	3.22e-10	0.551763	0.0651761
ENSG00000223478	ZDHHC12-DT	HC	rs55697116	7.82e-11	0.551609	0.063
ENSG00000223478	ZDHHC12-DT	UVC	rs55697116	1.02e-13	0.620118	0.0629652
ENSG00000223478	ZDHHC12-DT	MMS	rs55697116	9.25e-10	0.51895	0.061381
ENSG00000223478	ZDHHC12-DT	TBOOH	rs55697116	0.000979893	0.354428	0.059727
ENSG00000223745	CCDC18-AS1	MMS	rs2749735	0.0274099	0.353122	0.0712474
ENSG00000223745	CCDC18-AS1	TBOOH	rs55838267	0.00214988	0.43247	0.077178
ENSG00000223865	HLA-DPB1	HC	rs1431403	0.00148247	0.395775	0.0671919
ENSG00000225138	SLC9A3-AS1	HC	rs62622783	0.00297208	0.365707	0.0639076
ENSG00000225138	SLC9A3-AS1	TBOOH	rs79060451	0.00492182	0.326118	0.0584815
ENSG00000225138	SLC9A3-AS1	BPDE	rs2278251	0.0169422	0.293228	0.0560402
ENSG00000225138	SLC9A3-AS1	MMS	rs1053247	5.5e-08	0.498635	0.0633113
ENSG00000225484	NUTM2B-AS1	HC	rs35085639	0.0266717	0.326406	0.0645365
ENSG00000225663	MCRIP1	MMS	rs62079513	0.0490574	0.32697	0.0654896
ENSG00000225783	MIAT	BPDE	rs9625066	0.0107381	0.297439	0.0552938
ENSG00000225783	MIAT	TBOOH	rs9625066	0.000180727	0.444427	0.070441
ENSG00000225783	MIAT	UVC	rs9625066	0.019639	0.311572	0.0591924
ENSG00000226067	LINC00623	BPDE	rs142840994	3.61e-13	-1.02832	0.107237
ENSG00000226067	LINC00623	HC	rs142840994	1.3e-10	-0.948399	0.112218
ENSG00000226067	LINC00623	UVC	rs1215118926	6.26e-07	-0.790109	0.111905
ENSG00000226067	LINC00623	MMS	rs1347907442	8.59e-10	-0.871866	0.104492
ENSG00000226067	LINC00623	TBOOH	rs12719823	3.08e-07	-0.668417	0.0915215
ENSG00000226259	GTF2H2B	TBOOH	rs76915606	0.0167852	-0.588444	0.128231
ENSG00000226259	GTF2H2B	MMS	rs210047	0.0375431	-0.281941	0.0649414
ENSG00000226360	RPL10AP6	MMS	rs2205344	0.0306742	-0.31106	0.0605647
ENSG00000226752	CUTALP	TBOOH	rs13290413	7.19e-36	-0.824236	0.0503412
ENSG00000226752	CUTALP	UVC	rs13290413	1.58e-32	-0.792287	0.0506796
ENSG00000226752	CUTALP	BPDE	rs10818476	9.87e-31	-0.750108	0.0499385
ENSG00000226752	CUTALP	HC	rs10760117	8.9e-45	-0.915484	0.047999
ENSG00000226752	CUTALP	MMS	rs12343516	9.5e-27	-0.701942	0.0504174
ENSG00000227191	TRGC2	HC	rs62443294	5.87e-08	-0.461306	0.0598472
ENSG00000227191	TRGC2	BPDE	rs56065903	6.94e-05	-0.371019	0.0572919
ENSG00000227191	TRGC2	TBOOH	rs56189345	0.00430747	-0.538649	0.0966195
ENSG00000227191	TRGC2	UVC	rs6966463	0.0457751	-0.347368	0.0698828
ENSG00000227191	TRGC2	MMS	rs2240833	0.0061373	-0.400203	0.0724923
ENSG00000227354	RBM26-AS1	HC	rs9574386	0.012249	0.576163	0.111057
ENSG00000228223	HCG11	TBOOH	rs1001687	0.017828	-0.288609	0.0557657
ENSG00000228506	PNISR-AS1	HC	rs6915401	0.00201925	0.31431	0.0552474
ENSG00000228696	ARL17B	HC	rs137876410	3.96e-08	0.489751	0.0628663
ENSG00000228696	ARL17B	BPDE	rs2696531	2.57e-36	0.915458	0.0543977
ENSG00000228696	ARL17B	MMS	rs2696531	4.11e-22	0.762706	0.0602252
ENSG00000228696	ARL17B	TBOOH	rs62071639	5.23e-53	1.08195	0.0502394
ENSG00000228696	ARL17B	UVC	rs141783865	2.6e-27	0.837154	0.0584985
ENSG00000229391	HLA-DRB6	UVC	rs34127991	3.54e-45	0.946366	0.0460058
ENSG00000229391	HLA-DRB6	HC	rs28366335	7.65e-33	0.842005	0.0511109
ENSG00000229391	HLA-DRB6	BPDE	rs28366335	8.45e-39	0.908626	0.0499192
ENSG00000229391	HLA-DRB6	MMS	rs28366335	1.09e-30	0.790786	0.0495256
ENSG00000230148	HOXB-AS1	BPDE	rs4794712	0.0449006	-0.287337	0.0582597
ENSG00000231389	HLA-DPA1	HC	rs72873924	0.00613186	0.421823	0.0762635
ENSG00000231500	RPS18	MMS	rs17215231	3.81e-31	-0.556577	0.0355971
ENSG00000231500	RPS18	HC	rs17215231	2.31e-47	-0.79753	0.0395794
ENSG00000231500	RPS18	BPDE	rs17215231	5.56e-43	-0.605202	0.0323074
ENSG00000231500	RPS18	TBOOH	rs17215231	8.35e-28	-0.518272	0.0356028
ENSG00000231500	RPS18	UVC	rs17215231	1.59e-32	-0.531592	0.033395
ENSG00000231607	DLEU2	HC	rs1410113	0.0127703	-0.297417	0.0566226
ENSG00000231621	ANKRD44-AS1	BPDE	rs1896854	0.00017685	0.397977	0.06516
ENSG00000231621	ANKRD44-AS1	TBOOH	rs112572902	3.31e-06	0.446575	0.0639964
ENSG00000231621	ANKRD44-AS1	UVC	rs10931780	4.24e-09	0.493717	0.0610007
ENSG00000231621	ANKRD44-AS1	HC	rs7592511	1.85e-07	0.466559	0.0623675
ENSG00000231621	ANKRD44-AS1	MMS	rs66462835	8.29e-08	0.467661	0.0612542
ENSG00000232859	LYRM9	MMS	rs2108952	0.0200837	0.330179	0.0648897
ENSG00000233016	SNHG7	TBOOH	rs11145844	0.037571	-0.42988	0.0847504
ENSG00000233016	SNHG7	HC	rs11999246	1.31e-06	-0.519032	0.0724242
ENSG00000233016	SNHG7	MMS	rs11999246	0.0023612	-0.393616	0.0682717
ENSG00000233016	SNHG7	BPDE	rs115005960	6.25e-05	-0.416438	0.0642877
ENSG00000233016	SNHG7	UVC	rs115005960	1.39e-07	-0.481121	0.0635941
ENSG00000233927	RPS28	MMS	rs1057232	2.35e-153	-1.09422	0.0210667
ENSG00000233927	RPS28	BPDE	rs1057232	3.74e-153	-1.16457	0.0228127
ENSG00000233927	RPS28	TBOOH	rs1057232	3.57e-148	-1.10082	0.0223252
ENSG00000233927	RPS28	UVC	rs1057232	1.02e-141	-1.08665	0.0228477
ENSG00000233927	RPS28	HC	rs1057232	2.13e-168	-1.11064	0.0189027
ENSG00000234156	AL359636,2	TBOOH	rs35918962	8.73e-10	0.6366	0.0731917
ENSG00000234492	RPL34-DT	TBOOH	rs2851339	0.00767695	-0.340819	0.0634873
ENSG00000234741	GAS5	UVC	rs2092926	0.00493057	-0.452401	0.0844886
ENSG00000234741	GAS5	HC	rs10489261	3.95e-07	0.588597	0.080806
ENSG00000234741	GAS5	BPDE	rs41397546	0.000247903	0.434984	0.0719154
ENSG00000234741	GAS5	MMS	rs115607993	0.00121453	0.578133	0.101307
ENSG00000234741	GAS5	TBOOH	rs114027994	8.3e-05	0.618745	0.0988627
ENSG00000234745	HLA-B	HC	rs2113344779	5.68e-25	0.55748	0.0393055
ENSG00000234745	HLA-B	BPDE	rs2113344779	5.97e-31	0.53087	0.0326083
ENSG00000234745	HLA-B	MMS	rs28732107	1.11e-23	0.587436	0.042634
ENSG00000234745	HLA-B	UVC	rs28732107	2.59e-22	0.545527	0.0410299
ENSG00000234745	HLA-B	TBOOH	rs28732107	8.49e-26	0.521865	0.0357467
ENSG00000235750	KIAA0040	HC	rs760486	0.00469816	0.331894	0.0616716
ENSG00000236213	AC006369,1	MMS	rs917733	0.0475083	-0.253487	0.0495699
ENSG00000236255		TBOOH	rs143994352	0.0414435	0.305286	0.0616337
ENSG00000236935		HC	rs479777	0.0028778	0.317858	0.0575548
ENSG00000237541	HLA-DQA2	UVC	rs28383313	2.11e-30	0.720344	0.0442374
ENSG00000237541	HLA-DQA2	HC	rs9271509	5.79e-33	0.983878	0.0587802
ENSG00000237541	HLA-DQA2	BPDE	rs9272353	8.77e-43	1.0623	0.0539024
ENSG00000237943	PRKCQ-AS1	HC	rs61841332	0.0273112	-0.392668	0.076557
ENSG00000237943	PRKCQ-AS1	BPDE	rs10737105	0.00688213	0.386607	0.0698138
ENSG00000237943	PRKCQ-AS1	MMS	rs10737105	0.017148	0.406818	0.0764063
ENSG00000237945	LINC00649	TBOOH	rs2834297	9.45e-10	-0.509932	0.0598785
ENSG00000237945	LINC00649	HC	rs8130507	2.85e-08	0.461736	0.0588112
ENSG00000237945	LINC00649	BPDE	rs8130507	1.28e-12	0.51375	0.0542815
ENSG00000237945	LINC00649	MMS	rs8130507	5.9e-14	0.541987	0.0542912
ENSG00000237945	LINC00649	UVC	rs8130507	3.86e-14	0.496494	0.0499196
ENSG00000238227	TMEM250	BPDE	rs7038652	0.0145879	-0.594567	0.111059
ENSG00000238531	SNORD105B	HC	rs4804475	0.0368136	0.355011	0.0717421
ENSG00000240445	FOXO3B	UVC	rs28677981	0.000375747	-0.341747	0.0563419
ENSG00000240445	FOXO3B	HC	rs112164900	0.0201417	-0.287496	0.0582685
ENSG00000241015	TPM3P9	BPDE	rs2617751	0.001494	-0.395321	0.0660926
ENSG00000241015	TPM3P9	UVC	rs2617690	1.6e-07	-0.451865	0.058009
ENSG00000241015	TPM3P9	MMS	rs4803123	8.56e-05	-0.402961	0.0608277
ENSG00000241015	TPM3P9	TBOOH	rs6509771	0.00216521	-0.386929	0.0648619
ENSG00000241106	HLA-DOB	BPDE	rs4148876	5.3e-06	0.802052	0.108967
ENSG00000241106	HLA-DOB	UVC	rs4148875	2.82e-10	0.929688	0.100504
ENSG00000241945	PWP2	HC	rs6518345	4.25e-31	0.726716	0.0468415
ENSG00000242086	MUC20-OT1	MMS	rs9886992	0.000143092	0.341654	0.0536441
ENSG00000242086	MUC20-OT1	BPDE	rs6805484	0.000246484	-0.37878	0.0609483
ENSG00000243970	PPIEL	TBOOH	rs1180347	0.000113053	-0.357168	0.0560185
ENSG00000243970	PPIEL	MMS	rs1185303	0.00337802	-0.299582	0.0525069
ENSG00000243970	PPIEL	UVC	rs3820618	0.00673061	0.404715	0.0732937
ENSG00000243970	PPIEL	BPDE	rs3820618	1.82e-09	0.648219	0.0769094
ENSG00000243970	PPIEL	HC	rs3820618	7.29e-07	0.525654	0.0702532
ENSG00000244879	GABPB1-AS1	HC	rs8034849	8.7e-12	0.533747	0.0567098
ENSG00000244879	GABPB1-AS1	BPDE	rs112741842	1.39e-34	0.596915	0.0365515
ENSG00000244879	GABPB1-AS1	UVC	rs71747715	2.6e-32	0.69864	0.0441477
ENSG00000244879	GABPB1-AS1	MMS	rs398118837	1.5e-33	0.718057	0.044317
ENSG00000244879	GABPB1-AS1	TBOOH	rs398118837	5.24e-45	0.897513	0.0459424
ENSG00000245105	A2M-AS1	MMS	rs1805707	0.00708994	-0.272222	0.0499036
ENSG00000245105	A2M-AS1	UVC	rs226401	0.0292844	0.264982	0.0518378
ENSG00000245849	RAD51-AS1	TBOOH	rs2619682	5.87e-05	-0.377982	0.0585259
ENSG00000245849	RAD51-AS1	MMS	rs4924498	0.0245813	0.30499	0.0601205
ENSG00000245849	RAD51-AS1	UVC	rs4924498	0.0247188	0.30096	0.0594489
ENSG00000245849	RAD51-AS1	BPDE	rs4924502	4.4e-06	0.38855	0.0564505
ENSG00000245954	LINC02273	TBOOH	rs13140099	1.14e-06	-0.487847	0.0681165
ENSG00000245954	LINC02273	UVC	rs13140099	3.75e-07	-0.508674	0.0690987
ENSG00000245954	LINC02273	BPDE	rs13140099	7.28e-06	-0.45409	0.0668067
ENSG00000245954	LINC02273	MMS	rs17361216	4.64e-05	-0.4277	0.0662767
ENSG00000245954	LINC02273	HC	rs11733971	0.00154554	-0.368368	0.0651733
ENSG00000246366	LACTB2-AS1	HC	rs5892236	0.00249385	-0.269642	0.0473136
ENSG00000247157	LINC01252	TBOOH	rs10772397	0.00628961	-0.303355	0.0542032
ENSG00000248905	FMN1	MMS	rs345786	1.13e-21	0.658127	0.0519938
ENSG00000248905	FMN1	TBOOH	rs345786	1.05e-33	0.786276	0.0486301
ENSG00000248905	FMN1	HC	rs10709186	1.02e-21	0.667563	0.0522592
ENSG00000251301	LINC02384	MMS	rs9634292	0.00337802	0.265919	0.0463281
ENSG00000251301	LINC02384	TBOOH	rs10784719	0.0257822	0.249985	0.0482095
ENSG00000251301	LINC02384	HC	rs888506	0.0316899	0.245995	0.0488176
ENSG00000251301	LINC02384	BPDE	rs10878840	4.22e-05	0.3125	0.0470991
ENSG00000253982	CLN8-AS1	HC	rs71499040	0.0229783	0.365881	0.0700782
ENSG00000254505	CHMP4A	MMS	rs2139439108	0.0446238	-0.351375	0.0705412
ENSG00000254505	CHMP4A	BPDE	rs2139439112	0.0374186	-0.350778	0.0696599
ENSG00000254635	WAC-AS1	HC	rs2993987	0.0298126	-0.379678	0.0749279
ENSG00000254682		HC	rs12807827	2.85e-05	0.422287	0.0648048
ENSG00000254912	AC135983,3	MMS	rs11637626	0.00046849	0.466628	0.0755632
ENSG00000254912	AC135983,3	UVC	rs62003030	0.00308978	0.438304	0.0760907
ENSG00000254912	AC135983,3	TBOOH	rs62003030	2.76e-05	0.517704	0.0765479
ENSG00000255328	AC136475,5	BPDE	rs6598041	0.000509877	0.345573	0.0571077
ENSG00000256039	LINC02446	MMS	rs10772314	7.88e-13	-0.532107	0.0554462
ENSG00000256039	LINC02446	BPDE	rs2417904	2.92e-24	-0.644792	0.0492094
ENSG00000256039	LINC02446	UVC	rs7305642	4.8e-15	-0.561444	0.0539854
ENSG00000256039	LINC02446	TBOOH	rs6488305	3.23e-09	-0.461445	0.0561136
ENSG00000256039	LINC02446	HC	rs7971934	4.92e-21	-0.637344	0.0523643
ENSG00000256377	AC009509,1	BPDE	rs146907125	2.02e-05	0.745567	0.108483
ENSG00000256377	AC009509,1	TBOOH	rs17552066	2.94e-07	0.774165	0.0995454
ENSG00000256862	PARP11-AS1	HC	rs656718	1.72e-09	0.69966	0.0844091
ENSG00000256862	PARP11-AS1	TBOOH	rs56362920	0.0140922	-0.366341	0.0679082
ENSG00000257497	GLIPR1-AS1	BPDE	rs36098052	0.00048924	-0.340979	0.056306
ENSG00000258289	CHURC1	TBOOH	rs1951487	2.61e-18	-0.806324	0.0701651
ENSG00000258289	CHURC1	UVC	rs10142016	3.12e-20	0.841315	0.0694038
ENSG00000258289	CHURC1	HC	rs4902336	2.32e-51	1.17728	0.0559508
ENSG00000258289	CHURC1	BPDE	rs3033504	8.31e-25	0.891038	0.0667283
ENSG00000258289	CHURC1	MMS	rs10146885	2.85e-18	0.80499	0.0704667
ENSG00000259065	AC005520,2	TBOOH	rs12882271	0.00177404	0.396748	0.0677366
ENSG00000260708	TBC1D22A-DT	BPDE	rs5769136	5.09e-05	-0.371539	0.0570186
ENSG00000260708	TBC1D22A-DT	HC	rs12389	0.0366066	-0.295721	0.0591618
ENSG00000261596		HC	rs7195761	0.0298126	0.250717	0.0511457
ENSG00000262655	SPON1	UVC	rs1507528	0.0221645	-0.310209	0.0605878
ENSG00000264920	AC018521,5	UVC	rs4794332	0.0270234	-0.304498	0.059306
ENSG00000264920	AC018521,5	HC	rs67046133	0.0222785	0.349284	0.0687787
ENSG00000266538		UVC	rs398070888	0.0076819	0.300324	0.0546749
ENSG00000266714	MYO15B	HC	rs76124218	0.00184486	0.633496	0.110379
ENSG00000267419	AC011477,1	TBOOH	rs7408483	0.028676	0.274196	0.0534245
ENSG00000267672		MMS	rs563786	0.00116667	0.29385	0.0503642
ENSG00000267672		BPDE	rs6510587	1.02e-05	0.356582	0.0517501
ENSG00000267672		TBOOH	rs11666786	0.000167348	0.349926	0.0560665
ENSG00000268001	CARD8-AS1	MMS	rs16981882	0.000625036	-0.398777	0.0658767
ENSG00000268001	CARD8-AS1	BPDE	rs12984612	0.000463297	-0.413344	0.0684626
ENSG00000268001	CARD8-AS1	HC	rs10424564	1.53e-05	-0.429581	0.0640884
ENSG00000268001	CARD8-AS1	TBOOH	rs10408149	0.0326176	-0.306336	0.0602052
ENSG00000269893	SNHG8	TBOOH	rs17626497	5.44e-75	0.874593	0.0316711
ENSG00000269893	SNHG8	MMS	rs658642	1.15e-84	0.88793	0.0289383
ENSG00000269893	SNHG8	BPDE	rs658642	7.54e-105	0.928238	0.024896
ENSG00000269893	SNHG8	UVC	rs658642	2.39e-88	0.950143	0.0295368
ENSG00000269893	SNHG8	HC	rs623035	6.81e-90	0.893511	0.0280284
ENSG00000270127		HC	rs28612195	1.31e-05	0.352822	0.051553
ENSG00000270127		UVC	rs7166822	0.00307007	0.289601	0.0501823
ENSG00000270231	NBPF8	TBOOH	rs1307402317	0.0172045	0.492139	0.0981576
ENSG00000272221		HC	rs3128980	0.0316899	-0.276096	0.053088
ENSG00000272501		BPDE	rs9391819	6.32e-07	0.549977	0.0709403
ENSG00000272501		TBOOH	rs6922729	3.22e-14	0.6906	0.0641594
ENSG00000272501		MMS	rs4122189	8.88e-05	0.441796	0.0647562
ENSG00000272501		UVC	rs34075705	0.00136245	0.411715	0.0665502
ENSG00000274767		BPDE	rs7208788	0.0348588	0.37426	0.0746201
ENSG00000275066	SYNRG	BPDE	rs1034686	0.00423119	-0.312134	0.0564232
ENSG00000275302	CCL4	BPDE	rs8951	2.87e-16	0.442232	0.0420514
ENSG00000275302	CCL4	HC	rs1626203	6.67e-11	0.352256	0.0400411
ENSG00000275302	CCL4	TBOOH	rs138318555	6.56e-07	0.338873	0.0464643
ENSG00000275302	CCL4	MMS	rs1634509	8.01e-06	0.324277	0.0474802
ENSG00000275302	CCL4	UVC	rs957979	8.62e-06	0.33655	0.0495712
ENSG00000275395	FCGBP	HC	rs34797395	0.00703676	0.32587	0.0606841
ENSG00000275395	FCGBP	BPDE	rs34797395	0.0269968	0.294759	0.0583257
ENSG00000275713	HIST1H2BH	MMS	rs34864993	0.026249	0.405367	0.0780156
ENSG00000276045	ORAI1	HC	rs3741595	0.0115151	0.416507	0.08006
ENSG00000276070	CCL4L2	UVC	rs8064426	0.00015288	-0.548844	0.087435
ENSG00000276070	CCL4L2	TBOOH	rs8064426	0.0324664	-0.440742	0.0876558
ENSG00000276070	CCL4L2	HC	rs8064426	1.68e-05	-0.598843	0.0905629
ENSG00000276085	CCL3L1	BPDE	rs7208788	9.18e-05	0.40877	0.0631988
ENSG00000276085	CCL3L3	HC	rs1076184	1.45e-06	0.599045	0.0837478
ENSG00000277734	TRAC	MMS	rs9125	0.0154575	0.230936	0.0433928
ENSG00000277734	TRAC	HC	rs9125	7.76e-08	0.300985	0.0392207
ENSG00000277734	TRAC	UVC	rs9125	0.00913383	0.241612	0.044476
ENSG00000277734	TRAC	TBOOH	rs9125	8.63e-05	0.295499	0.0456214
ENSG00000278879	AP000560,1	HC	rs61734374	0.00177051	0.337003	0.0586914
ENSG00000278879	AP000560,1	BPDE	rs78275991	0.0384484	0.52979	0.106075
ENSG00000278879	AP000560,1	UVC	rs2119028	0.000890804	0.351478	0.0582744
ENSG00000279483		BPDE	rs11773344	0.0243113	-0.215	0.0421909
ENSG00000279602		UVC	rs34805917	1.09e-05	-0.534111	0.0791957
ENSG00000279602		TBOOH	rs1842146	3.78e-15	-0.608029	0.0586384
ENSG00000279602		BPDE	rs1842146	1.8e-05	-0.52783	0.0797263
ENSG00000279602		MMS	rs12952096	1.95e-05	-0.402066	0.0606913
ENSG00000279602		HC	rs35528967	0.000155941	-0.436235	0.0713764
ENSG00000280670	CCDC163	UVC	rs781066	6.21e-12	0.491998	0.052869
ENSG00000280670	CCDC163	MMS	rs1088099	5.25e-06	0.394001	0.0560048
ENSG00000280670	CCDC163	HC	rs882803	1.04e-12	-0.53325	0.0556232
ENSG00000280670	CCDC163	TBOOH	rs10736426	1.42e-08	-0.425045	0.0521574
ENSG00000280670	CCDC163	BPDE	rs10736426	1.43e-14	-0.534858	0.0525344
ENSG00000281103	TRG-AS1	HC	rs2002761	1.15e-08	0.575113	0.0712515
ENSG00000281103	TRG-AS1	BPDE	rs2002761	4.49e-05	0.449519	0.0683552
ENSG00000281103	TRG-AS1	MMS	rs62445059	1.26e-07	0.576209	0.0750927
ENSG00000281103	TRG-AS1	UVC	rs62445059	6.35e-05	0.49774	0.0762606
ENSG00000283345	AC127502,3	TBOOH	rs201010194	0.000192649	0.336521	0.0526739
ENSG00000285177	AL357556,4	TBOOH	rs7546012	0.00277152	0.299498	0.0519749
ENSG00000285535	AC021683,5	BPDE	rs9892136	0.00332794	-0.341167	0.0585755
ENSG00000285535		HC	rs9892136	0.000663691	-0.36026	0.0589816
ENSG00000285535	AC021683,5	TBOOH	rs2870777	0.00329873	-0.330473	0.0564272
ENSG00000286619	AC119673,2	HC	rs823154	2.24e-14	0.478877	0.0460995
ENSG00000286619	AC119673,2	UVC	rs823074	8.26e-08	0.37563	0.0470041
ENSG00000287562		MMS	rs71658452	0.0321854	0.704546	0.137834
ENSG00000287733		UVC	rs62481876	0.0428156	0.296376	0.0596303

## Sheet: Table S8
Tab S8 Significant e2QTL (p_bonferroni < 0.05).
BPDE - benzo(a)pyrene-7,8-diol-9,10-epoxide, CTRL - control, HC - 4-hydroxycyclophosphamide, MMS - Methyl-methanesulfonate, TBOOH - tert-butyl-hydroperoxide, UVC - ultraviolet radiation
gene_id	gene_name	stimulus	e2QTL_variant	e2QTL_p_bonferroni	STIMULUS_slope	STIMULUS_slope_se	STIMULUS_qval	CTRL_slope	CTRL_slope_se	CTRL_p_nominal
ENSG00000004700	RECQL	HC	rs7304499	0.0441419	-0.30315	0.0630106	0.0467244	0.052031	0.0667217	0.436
ENSG00000035115	SH3YL1	HC	rs4497901	0.0221133	-0.624191	0.0613003	2.32e-14	-0.256677	0.0673477	0.000162185
ENSG00000049249	TNFRSF9	MMS	rs35809003	0.0343732	0.267384	0.0529064	0.0406161	-0.0397447	0.0601909	0.509469
ENSG00000070010	UFD1	TBOOH	rs737855	0.0169935	0.339678	0.0680245	0.0418989	-0.0424884	0.0670669	0.526788
ENSG00000083544	TDRD3	TBOOH	rs1469009059	0.0332319	0.716193	0.138133	0.0173922	-0.0739843	0.152594	0.628076
ENSG00000083845	RPS5	UVC	rs731835	0.0446369	-0.164805	0.025885	7.59e-05	-0.00824065	0.0325325	0.800175
ENSG00000083845	RPS5	HC	rs731835	0.000107447	-0.228089	0.0276784	3.14e-09	-0.00824065	0.0325325	0.800175
ENSG00000100055	CYTH4	TBOOH	rs6000657	0.00656474	0.682749	0.13688	0.0418989	-0.168959	0.148301	0.255325
ENSG00000103479	RBL2	BPDE	rs3067149	0.0152892	-0.512514	0.0543946	6.43e-13	-0.806669	0.0476323	6.44e-48
ENSG00000103479	RBL2	UVC	rs9927982	0.00537237	-0.483721	0.0583566	2.24e-09	-0.804691	0.0475135	6.39e-48
ENSG00000109814	UGDH	UVC	rs10031572	0.00223752	-0.554092	0.100072	0.00688047	0.114815	0.111854	0.305349
ENSG00000110619	CARS1	BPDE	rs418832	0.0201759	-0.831527	0.0493403	7.42e-38	-0.543232	0.0524556	3.27e-22
ENSG00000112139	MDGA1	HC	rs9349050	0.00465093	-0.355854	0.0541517	6.91e-05	-0.684319	0.0516882	5.79e-33
ENSG00000113300	CNOT6	BPDE	rs9800264	0.0413591	-0.776216	0.0944483	2.91e-09	-1.30358	0.100185	4.47e-32
ENSG00000113300	CNOT6	UVC	rs75547514	0.00020648	0.586034	0.102576	0.00271993	1.30677	0.103609	1.56e-30
ENSG00000113300	CNOT6	MMS	rs62405552	0.000301987	0.618707	0.0969568	0.000118079	1.31553	0.105215	4.09e-30
ENSG00000113504	SLC12A7	MMS	rs35188965	9.54e-05	-0.340864	0.0574726	0.00155388	-0.741762	0.0537815	3.86e-35
ENSG00000113504	SLC12A7	TBOOH	rs35188965	0.00272188	-0.391696	0.0582713	3.19e-05	-0.741762	0.0537815	3.86e-35
ENSG00000113504	SLC12A7	UVC	rs4535497	0.000673706	-0.33939	0.0572175	0.00133688	-0.714916	0.0555787	1.68e-31
ENSG00000113504	SLC12A7	BPDE	rs4580814	0.0311266	-0.375328	0.0603419	0.000341339	-0.699693	0.0572516	4.86e-29
ENSG00000116191	RALGPS2	BPDE	rs149941142	0.00628487	0.50963	0.0961117	0.0109633	-0.128662	0.114442	0.261643
ENSG00000116701	NCF2	MMS	rs1174670	0.0134572	0.282655	0.0503332	0.00330345	0.593232	0.0576742	5.75e-22
ENSG00000127528	KLF2	MMS	rs3745318	6.94e-15	-0.42216	0.0670439	0.000159275	-1.11553	0.0470567	6.1e-76
ENSG00000127528	KLF2	TBOOH	rs4808046	7.94e-19	-0.393907	0.0645046	0.000483673	-1.13632	0.0446364	5.29e-83
ENSG00000127528	KLF2	BPDE	rs2362475	5.53e-18	-0.425994	0.0640815	2.77e-05	-1.1547	0.0453984	6.49e-83
ENSG00000127528	KLF2	UVC	rs7246538	9e-15	-0.425428	0.0714567	0.000926587	-1.14938	0.0475635	8.36e-78
ENSG00000133884	DPF2	MMS	rs629710	0.0472518	0.403098	0.0715595	0.00237478	0.765414	0.0647815	1.65e-27
ENSG00000133884	DPF2	UVC	rs5858	0.00356972	0.3567	0.0723376	0.036983	0.782125	0.0656301	6.83e-28
ENSG00000135631	RAB11FIP5	HC	rs10209859	0.000164297	0.390797	0.0750494	0.00698911	-0.146582	0.074942	0.0512335
ENSG00000136699	SMPD4	TBOOH	rs28743163	0.000248127	-0.525564	0.0574437	8.1e-12	-0.910839	0.0535127	2.85e-48
ENSG00000136699	SMPD4	MMS	rs10169672	0.00851707	-0.587635	0.0540061	6.36e-17	-0.90652	0.0543255	6.85e-47
ENSG00000136699	SMPD4	UVC	rs10928959	0.020124	-0.604664	0.0557744	6.12e-17	-0.910451	0.0533914	2.11e-48
ENSG00000136783	NIPSNAP3A	HC	rs10465152	0.00260864	-0.344859	0.0701527	0.0385355	0.0943778	0.0674967	0.162882
ENSG00000136875	PRPF4	UVC	rs10981704	0.0489115	-0.299521	0.0594799	0.0408221	0.0332912	0.0660918	0.614767
ENSG00000143222	UFC1	TBOOH	rs7554208	0.00300564	-0.380066	0.0771282	0.0467487	0.10006	0.0774314	0.197087
ENSG00000146574	CCZ1B	UVC	rs4476910	0.018327	-0.469957	0.0559847	3.65e-09	-0.771389	0.0509305	1.42e-40
ENSG00000146574	CCZ1B	MMS	rs4476910	0.00396052	-0.451147	0.0535243	3.03e-09	-0.771389	0.0509305	1.42e-40
ENSG00000147454	SLC25A37	HC	rs4872206	0.00767731	0.563569	0.111042	0.0269593	-0.143864	0.122569	0.241263
ENSG00000150347	ARID5B	TBOOH	rs3125734	0.000142456	-0.307402	0.062674	0.0421411	0.105143	0.0532757	0.0491826
ENSG00000150867	PIP4K2A	MMS	rs10430590	0.00136062	-0.322898	0.0623163	0.0101957	-0.694763	0.0524934	6.01e-33
ENSG00000162980	ARL5A	TBOOH	rs78606425	0.0119309	0.354059	0.0706913	0.0358202	-0.103953	0.0870785	0.233337
ENSG00000165282	PIGO	MMS	rs112310178	0.0063725	0.555338	0.111409	0.0425427	-0.169854	0.130381	0.19348
ENSG00000166387	PPFIBP2	UVC	rs7126061	0.0478734	0.444125	0.0535589	5.86e-09	0.727663	0.0534156	1.81e-34
ENSG00000166435	XRRA1	HC	rs61894839	0.0176547	0.657622	0.0653577	2.27e-14	1.0026	0.053378	1.35e-55
ENSG00000166435	XRRA1	BPDE	rs9787775	0.000239108	0.597223	0.059133	1.2e-14	0.992313	0.0535971	1.78e-54
ENSG00000173890	GPR160	TBOOH	rs6778888	0.0347148	0.3893	0.0520454	3.48e-07	0.671835	0.0523266	2.08e-31
ENSG00000173926	MARCHF3	MMS	rs899952	0.0186145	0.273194	0.0554412	0.0499658	-0.0696619	0.065911	0.29125
ENSG00000175166	PSMD2	BPDE	rs72497185	0.0239773	0.380771	0.0772902	0.0475534	-0.0658457	0.0820444	0.422749
ENSG00000180901	KCTD2	HC	rs4789172	0.0159624	-0.324342	0.060054	0.00662873	0.0298412	0.0617619	0.629268
ENSG00000184840	TMED9	BPDE	rs186803	0.00758058	0.434721	0.0554403	3.42e-08	0.078673	0.0633604	0.215152
ENSG00000188042	ARL4C	MMS	rs1464264	0.0102354	0.282186	0.0489188	0.00232782	0.566036	0.0484964	5.65e-27
ENSG00000198522	GPN1	BPDE	rs113053199	0.0136038	0.356708	0.067491	0.00766326	-0.0600947	0.0761711	0.430656
ENSG00000203875	SNHG5	HC	rs1059307	0.0489724	0.880562	0.0353629	2.65e-64	0.680834	0.0380517	6.89e-52
ENSG00000206503	HLA-A	MMS	rs34832458	4.07e-13	-0.475984	0.0346435	1.28e-23	-0.0288612	0.0440655	0.512904
ENSG00000206503	HLA-A	UVC	rs3094165	0.0127297	-0.617545	0.0332076	7.24e-39	-0.405222	0.0402589	3.36e-21
ENSG00000206503	HLA-A	BPDE	rs3094165	0.010631	-0.643665	0.0409482	2.69e-30	-0.405222	0.0402589	3.36e-21
ENSG00000206503	HLA-A	HC	rs2113337721	1.77e-89	0.74573	0.0538414	4.4e-24	-0.65279	0.0426915	3.66e-41
ENSG00000206503	HLA-A	TBOOH	rs2844803	2.24e-11	-0.305849	0.0327169	4.73e-11	0.0949838	0.0425757	0.0262905
ENSG00000214401	KANSL1-AS1	TBOOH	rs62071639	0.0138189	0.906038	0.0599743	2.29e-30	1.23322	0.0541449	3.83e-72
ENSG00000226752	CUTALP	MMS	rs12343516	0.00807866	-0.701942	0.0504174	9.5e-27	-0.989135	0.0467994	2.22e-65
ENSG00000228696	ARL17B	HC	rs137876410	1.94e-12	0.489751	0.0628663	3.96e-08	1.13936	0.0540937	4.46e-65
ENSG00000228696	ARL17B	BPDE	rs2696531	0.000344548	0.915458	0.0543977	2.57e-36	1.27472	0.0496296	6.54e-84
ENSG00000228696	ARL17B	MMS	rs2696531	1.45e-08	0.762706	0.0602252	4.11e-22	1.27472	0.0496296	6.54e-84
ENSG00000228696	ARL17B	UVC	rs141783865	0.000202505	0.837154	0.0584985	2.6e-27	1.2223	0.0513683	2.66e-76
ENSG00000231500	RPS18	HC	rs17215231	6.86e-10	-0.79753	0.0395794	2.31e-47	-0.441047	0.0313779	3.46e-36
ENSG00000234745	HLA-B	TBOOH	rs28732107	0.0237993	0.521865	0.0357467	8.49e-26	0.780205	0.0553618	2.47e-36
ENSG00000237945	LINC00649	HC	rs8130507	0.0261606	0.461736	0.0588112	2.85e-08	0.769636	0.0497836	7.51e-42
ENSG00000237945	LINC00649	UVC	rs8130507	0.0287638	0.496494	0.0499196	3.86e-14	0.769636	0.0497836	7.51e-42
ENSG00000244879	GABPB1-AS1	HC	rs8034849	0.000969531	0.533747	0.0567098	8.7e-12	0.857293	0.0385728	7.02e-70
ENSG00000244879	GABPB1-AS1	BPDE	rs112741842	0.000129665	0.596915	0.0365515	1.39e-34	0.863297	0.0377678	1.77e-72
ENSG00000267419	AC011477,1	TBOOH	rs7408483	0.00327697	0.274196	0.0534245	0.028676	-0.062158	0.0553026	0.261766

## Sheet: Table S9
Tab S9 eQTL with opposite effect sizes beta in untreated CD8+ T cells (beta_ctrl) and GTEx whole blood (beta_gtex).
gene_id	variant_id	beta_ctrl	beta_gtex
ENSG00000082258	rs55745411	-0.393487	0.0624086
ENSG00000082258	rs17322446	-0.62728	0.0964066
ENSG00000082258	rs1893396	-0.33963	0.0551304
ENSG00000082258	rs3739030	-0.339686	0.0551304
ENSG00000082258	rs3739029	-0.368345	0.0447223
ENSG00000082258	rs1530555	-0.367957	0.0444562
ENSG00000082258	rs4954187	-0.339399	0.0542809
ENSG00000082258	rs2121337	-0.625434	0.0975914
ENSG00000082258	rs17322550	-0.627077	0.0947399
ENSG00000082258	rs6729702	-0.373548	0.0444213
ENSG00000082258	rs6430543	-0.373538	0.0444213
ENSG00000082258	rs6430545	-0.341991	0.0552969
ENSG00000082258	rs1942051	-0.341332	0.0551304
ENSG00000082258	rs1942052	-0.618704	0.0975914
ENSG00000082258	rs10928519	-0.341346	0.0551304
ENSG00000082258	rs10928520	-0.373562	0.0444213
ENSG00000082258	rs10622482	-0.344382	0.0547029
ENSG00000082258	rs1530557	-0.373665	0.0444213
ENSG00000082258	rs4954189	-0.342053	0.0552969
ENSG00000082258	rs6722883	-0.480949	0.100298
ENSG00000082258	rs56383182	-0.373673	0.0444213
ENSG00000082258	rs58798180	-0.390836	0.0442219
ENSG00000082258	rs6430546	-0.37414	0.0444213
ENSG00000082258	rs6730306	-0.374145	0.0444213
ENSG00000082258	rs60793693	-0.37406	0.0444213
ENSG00000082258	rs10432371	-0.34252	0.0552969
ENSG00000082258	rs2053726	-0.341964	0.0551304
ENSG00000082258	rs6430548	-0.374266	0.0444213
ENSG00000082258	rs4954191	-0.342052	0.0551304
ENSG00000082258	rs9653175	-0.374061	0.0444213
ENSG00000082258	rs9653176	-0.374096	0.0444213
ENSG00000082258	rs6754903	-0.629422	0.0949863
ENSG00000082258	rs6430549	-0.342607	0.0552969
ENSG00000082258	rs6430550	-0.341956	0.0551304
ENSG00000082258	rs1446523	-0.34254	0.0552969
ENSG00000082258	rs6706537	-0.342528	0.0552969
ENSG00000082258	rs11441014	-0.619767	0.0979047
ENSG00000082258	rs6430551	-0.344309	0.0544685
ENSG00000082258	rs11371015	-0.344186	0.055419
ENSG00000082258	rs6430552	-0.375499	0.0436267
ENSG00000082258	rs7593370	-0.343422	0.055523
ENSG00000082258	rs3814358	-0.343424	0.0563274
ENSG00000082258	rs7580655	-0.37514	0.0436267
ENSG00000082258	rs6711390	-0.374997	0.0436267
ENSG00000082258	rs12469941	-0.343063	0.055357
ENSG00000082258	rs17257081	-0.626455	0.0961702
ENSG00000082258	rs1446524	-0.343065	0.055357
ENSG00000082258	rs6430553	-0.374995	0.0436267
ENSG00000082258	rs10928522	-0.342988	0.055357
ENSG00000082258	rs4954192	-0.371896	0.0450709
ENSG00000082258	rs6738113	-0.37501	0.0436267
ENSG00000082258	rs2166480	-0.34375	0.055523
ENSG00000082258	rs1446525	-0.343664	0.055523
ENSG00000082258	rs12473839	-0.375031	0.0436267
ENSG00000082258	rs6430554	-0.34363	0.055523
ENSG00000082258	rs1348790	-0.342955	0.055357
ENSG00000082258	rs4954193	-0.342979	0.055357
ENSG00000082258	rs111674445	-0.374592	0.0436267
ENSG00000082258	rs2053727	-0.343622	0.055523
ENSG00000082258	rs2197579	-0.343654	0.0553863
ENSG00000082258	rs62168869	-0.375233	0.0445779
ENSG00000082258	rs6430555	-0.344198	0.055523
ENSG00000082258	rs11891384	-0.623679	0.0977289
ENSG00000082258	rs7589297	-0.344205	0.0553863
ENSG00000082258	rs1374292	-0.343858	0.0547435
ENSG00000082258	rs1374291	-0.344519	0.0549204
ENSG00000082258	rs10176573	-0.343802	0.0553863
ENSG00000082258	rs62168871	-0.344444	0.0553863
ENSG00000082258	rs62168872	-0.344547	0.0553863
ENSG00000082258	rs4954196	-0.344622	0.0553863
ENSG00000082258	rs4954197	-0.344566	0.0553863
ENSG00000082258	rs79245693	-0.470776	0.0961819
ENSG00000082258	rs12469411	-0.343939	0.055357
ENSG00000082258	rs10928523	-0.343917	0.055357
ENSG00000082258	rs7568649	-0.623062	0.0977289
ENSG00000082258	rs6733130	-0.343833	0.055357
ENSG00000082258	rs766270	-0.344596	0.055523
ENSG00000082258	rs1374288	-0.343932	0.055357
ENSG00000082258	rs766271	-0.347679	0.0536085
ENSG00000082258	rs1374287	-0.343846	0.055357
ENSG00000082258	rs2322251	-0.344747	0.0553863
ENSG00000082258	rs62168891	-0.344662	0.0553863
ENSG00000082258	rs112475245	-0.470969	0.0951607
ENSG00000082258	rs41449851	-0.618399	0.0949422
ENSG00000082258	rs1348793	-0.54214	0.0963891
ENSG00000082258	rs3769028	-0.542046	0.0963891
ENSG00000082258	rs3769027	-0.532885	0.0963891
ENSG00000082258	rs3769026	-0.542029	0.0950523
ENSG00000082258	rs3769024	-0.542048	0.0960489
ENSG00000082258	rs3841862	-0.542522	0.0963891
ENSG00000082258	rs1984559	-0.609579	0.0940776
ENSG00000082258	rs111498552	-0.618807	0.0977289
ENSG00000082258	rs17323495	-0.618296	0.0961702
ENSG00000082258	rs7558881	-0.542334	0.0964392
ENSG00000082258	rs7589040	-0.542094	0.0964392
ENSG00000082258	rs4953937	-0.542041	0.0964392
ENSG00000082258	rs6740755	-0.61831	0.0961702
ENSG00000082258	rs6714007	-0.541987	0.0963891
ENSG00000082258	rs10559035	-0.542016	0.0963891
ENSG00000082258	rs80353268	-0.543281	0.0963891
ENSG00000082258	rs78922765	-0.541805	0.0963891
ENSG00000082258	rs10454737	-0.540809	0.0963891
ENSG00000082258	rs6738563	-0.269888	0.0493878
ENSG00000082258	rs10576298	-0.542303	0.0963891
ENSG00000082258	rs6705067	-0.542243	0.0968972
ENSG00000082258	rs4344970	-0.542246	0.0963891
ENSG00000082258	rs17698630	-0.610788	0.0913557
ENSG00000082258	rs41521049	-0.542239	0.0963891
ENSG00000082258	rs6743206	-0.47099	0.0951607
ENSG00000082258	rs1823118	-0.542238	0.0963891
ENSG00000082258	rs1374289	-0.346322	0.0552456
ENSG00000082258	rs4953938	-0.346054	0.0552456
ENSG00000082258	rs4953939	-0.540733	0.0963891
ENSG00000082258	rs6713522	-0.542237	0.0963891
ENSG00000082258	rs4954199	-0.543052	0.0963891
ENSG00000082258	rs10175818	-0.54224	0.0963891
ENSG00000082258	rs10187990	-0.346151	0.0552456
ENSG00000082258	rs10190690	-0.542242	0.0963891
ENSG00000082258	rs10198975	-0.54247	0.0963891
ENSG00000082258	rs78697654	-0.542235	0.0963891
ENSG00000082258	rs78085498	-0.542266	0.0963891
ENSG00000082258	rs6737606	-0.542262	0.0963891
ENSG00000082258	rs10496732	-0.618161	0.0961702
ENSG00000082258	rs3816339	-0.542224	0.0963891
ENSG00000082258	rs12617286	-0.542142	0.0976663
ENSG00000082258	rs12619527	-0.542116	0.0963891
ENSG00000082258	rs1979033	-0.27018	0.0493878
ENSG00000082258	rs145614460	-0.617352	0.0977289
ENSG00000082258	rs111713586	-0.617967	0.0965231
ENSG00000082258	rs2034261	-0.34614	0.0552456
ENSG00000082258	rs4954201	-0.542122	0.0963891
ENSG00000082258	rs10166142	-0.345905	0.0563802
ENSG00000082258	rs3814355	-0.346402	0.0552456
ENSG00000082258	rs3814354	-0.346719	0.0563802
ENSG00000082258	rs3835806	-0.622403	0.0978349
ENSG00000082258	rs3769023	-0.346754	0.0561443
ENSG00000082258	rs10709967	-0.346771	0.0561443
ENSG00000082258	rs66921545	-0.346948	0.0561443
ENSG00000082258	rs1947112	-0.346227	0.0561443
ENSG00000082258	rs62168897	-0.346441	0.0561443
ENSG00000082258	rs6708336	-0.346147	0.0563802
ENSG00000082258	rs17258458	-0.617432	0.0961702
ENSG00000082258	rs56271357	-0.346042	0.0561443
ENSG00000082258	rs1592	-0.349979	0.0556194
ENSG00000082258	rs1968611	-0.473696	0.091778
ENSG00000082258	rs80112031	-0.641906	0.0814095
ENSG00000082258	rs113529902	-0.644047	0.088414
ENSG00000082258	rs191317578	-0.51113	0.0649747
ENSG00000082258	rs183174136	-0.540139	0.062716
ENSG00000082258	rs6716446	-0.510682	0.0661352
ENSG00000082258	rs4953941	-0.645859	0.0818757
ENSG00000082258	rs61066983	-0.637191	0.0842093
ENSG00000082258	rs4953942	-0.646657	0.0898698
ENSG00000082258	rs76822830	-0.633479	0.0842093
ENSG00000082258	rs36101705	-0.64586	0.0822719
ENSG00000082258	rs80138444	-0.633411	0.0842093
ENSG00000082258	rs77834474	-0.645845	0.0822719
ENSG00000082258	rs12619330	-0.633478	0.0842093
ENSG00000082258	rs2874714	-0.632413	0.0842093
ENSG00000082258	rs147375737	-0.60351	0.0905009
ENSG00000082258	rs61002135	-0.590352	0.0861969
ENSG00000082258	rs59621444	-0.602308	0.0922296
ENSG00000082258	rs4954209	-0.58206	0.0870873
ENSG00000082258	rs11280662	-0.593596	0.0870873
ENSG00000082258	rs7579438	-0.59033	0.0861969
ENSG00000082258	rs4953943	-0.589861	0.0871184
ENSG00000082258	rs60969462	-0.60091	0.0904439
ENSG00000082258	rs12623713	-0.588006	0.088075
ENSG00000082258	rs16831224	-0.589456	0.088075
ENSG00000082258	rs10582468	-0.589513	0.0883243
ENSG00000082258	rs11888766	-0.6017	0.093365
ENSG00000082258	rs11899779	-0.590183	0.0883243
ENSG00000082258	rs10928526	-0.590127	0.0883243
ENSG00000082258	rs111928841	-0.602221	0.0931408
ENSG00000082258	rs115475908	-0.590026	0.088075
ENSG00000082258	rs114201679	-0.590026	0.088075
ENSG00000082258	rs1867835	-0.589744	0.088075
ENSG00000082258	rs1867836	-0.589758	0.0880026
ENSG00000082258	rs2322252	-0.589734	0.088075
ENSG00000082258	rs11886003	-0.601732	0.0922296
ENSG00000082258	rs2322254	-0.607235	0.0867361
ENSG00000082258	rs78462373	-0.486224	0.0689965
ENSG00000082258	rs4953944	-0.608124	0.0867501
ENSG00000082258	rs115220505	-0.836365	0.116057
ENSG00000082258	rs55848297	-0.60633	0.087913
ENSG00000082258	rs6718228	-0.612436	0.0870408
ENSG00000082258	rs6708112	-0.612502	0.0870186
ENSG00000082258	rs61134960	-0.492164	0.0633621
ENSG00000082258	rs6750601	-0.629645	0.0859633
ENSG00000082258	rs1530558	-0.618092	0.0810045
ENSG00000082258	rs1530559	-0.335877	0.0507647
ENSG00000085978	rs11893210	-0.307034	0.0791005
ENSG00000089327	rs62111408	0.264855	-0.11145
ENSG00000089351	rs67018685	0.37601	-0.238335
ENSG00000089351	rs67003112	0.264299	-0.299462
ENSG00000089351	rs4997929	0.26441	-0.304555
ENSG00000089351	rs12610663	0.264526	-0.287068
ENSG00000089351	rs62122148	0.264541	-0.287068
ENSG00000089351	rs8111747	0.37171	-0.226905
ENSG00000089351	rs8113650	0.343421	-0.220026
ENSG00000089351	rs11084797	0.328827	-0.212896
ENSG00000089351	rs7251988	0.295692	-0.216034
ENSG00000089351	rs144195392	0.246545	-0.227787
ENSG00000089351	rs67078714	0.246955	-0.227714
ENSG00000089351	rs12460616	0.245799	-0.227787
ENSG00000089351	rs2902175	0.245871	-0.235724
ENSG00000089351	rs2862196	0.24588	-0.235724
ENSG00000089351	rs2862195	0.245671	-0.234589
ENSG00000089351	rs2902174	0.245876	-0.234589
ENSG00000089351	rs2902173	0.251895	-0.233373
ENSG00000089351	rs56034569	0.24584	-0.231795
ENSG00000089351	rs67664939	0.24582	-0.234427
ENSG00000089351	rs73038379	0.246527	-0.225135
ENSG00000089351	rs73038380	0.246529	-0.225135
ENSG00000089351	rs12461339	0.245783	-0.234427
ENSG00000089351	rs2290646	0.245881	-0.222942
ENSG00000089351	rs60161754	0.250249	-0.234666
ENSG00000089351	rs58285699	0.245806	-0.234216
ENSG00000089351	rs60411951	0.245798	-0.234216
ENSG00000089351	rs66634421	0.246121	-0.23033
ENSG00000089351	rs66984916	0.325566	-0.198973
ENSG00000089351	rs66892261	0.32522	-0.196552
ENSG00000089351	rs66528626	0.329335	-0.194843
ENSG00000089351	rs57030435	0.325315	-0.184452
ENSG00000089351	rs58690566	0.331859	-0.187031
ENSG00000089351	rs3761075	0.333188	-0.188884
ENSG00000089351	rs78484127	0.333347	-0.202174
ENSG00000089351	rs60137717	0.333177	-0.188884
ENSG00000089351	rs73038399	0.325254	-0.211022
ENSG00000089351	rs77992361	0.325978	-0.224628
ENSG00000089351	rs113026725	0.325978	-0.224628
ENSG00000089351	rs11879585	0.325797	-0.19346
ENSG00000089351	rs73040306	0.327315	-0.224628
ENSG00000089351	rs8100085	0.255018	-0.208991
ENSG00000089351	rs67701503	0.327313	-0.213196
ENSG00000089351	rs67486287	0.327381	-0.223664
ENSG00000089351	rs73040314	0.327137	-0.210482
ENSG00000089351	rs58392252	0.327047	-0.198978
ENSG00000089351	rs150845513	0.320221	-0.222772
ENSG00000089351	rs79880513	0.320158	-0.210447
ENSG00000089351	rs2305749	0.262856	-0.181275
ENSG00000089351	rs62123960	0.259139	-0.187484
ENSG00000095370	rs2039204	0.333352	-0.0634058
ENSG00000095370	rs1573178	0.319699	-0.0645455
ENSG00000095370	rs7852204	0.314695	-0.0636416
ENSG00000095370	rs2039205	0.325011	-0.058683
ENSG00000095370	rs7848724	0.31408	-0.0580179
ENSG00000095370	rs4837172	0.321673	-0.058573
ENSG00000095370	rs10819303	-0.328224	0.0607836
ENSG00000095370	rs3928348	0.308299	-0.0577986
ENSG00000095370	rs10118731	0.33149	-0.0583712
ENSG00000095370	rs3824523	0.328419	-0.0629644
ENSG00000095370	rs522328	0.326054	-0.0587752
ENSG00000095370	rs497632	0.321357	-0.0603519
ENSG00000095370	rs550045	0.316258	-0.0547777
ENSG00000095370	rs504434	0.325196	-0.0558581
ENSG00000095370	rs7040526	0.324616	-0.0596241
ENSG00000095370	rs2988580	0.296048	-0.0623794
ENSG00000095370	rs574771	0.33108	-0.0657588
ENSG00000095370	rs537881	0.318712	-0.0562987
ENSG00000095370	rs554160	0.330153	-0.0593205
ENSG00000095370	rs557749	0.330196	-0.0570989
ENSG00000095370	rs505268	0.330202	-0.0585264
ENSG00000095370	rs515182	0.338626	-0.0600163
ENSG00000095370	rs3739812	0.332704	-0.0549758
ENSG00000095370	rs569227	0.337674	-0.0553821
ENSG00000095370	rs514024	0.330981	-0.0540168
ENSG00000095370	rs10760499	-0.356734	0.0627477
ENSG00000095370	rs913990	-0.356891	0.0631282
ENSG00000100364	rs6007513	0.353077	-0.0674175
ENSG00000100364	rs5766585	0.38007	-0.0662327
ENSG00000100364	rs6007515	0.352286	-0.0702668
ENSG00000100364	rs6006955	0.348861	-0.0699431
ENSG00000100364	rs6006956	0.343695	-0.073642
ENSG00000100364	rs6007516	0.376626	-0.0637493
ENSG00000100364	rs12170732	0.348638	-0.0720828
ENSG00000100364	rs12167399	0.348636	-0.0720828
ENSG00000100364	rs12167414	0.34865	-0.0720828
ENSG00000100364	rs111491484	0.344862	-0.0720828
ENSG00000100364	rs9653869	0.348636	-0.0720828
ENSG00000100364	rs9653870	0.348636	-0.0720828
ENSG00000100364	rs35976892	0.350481	-0.0720828
ENSG00000100364	rs5766586	0.348642	-0.0720828
ENSG00000100364	rs5766587	0.348634	-0.0720828
ENSG00000100364	rs55664464	0.348591	-0.0720828
ENSG00000100364	rs9614622	0.348618	-0.0734194
ENSG00000100364	rs5766590	0.376374	-0.0658088
ENSG00000100364	rs5766591	0.34872	-0.0722134
ENSG00000100364	rs5766592	0.343682	-0.0722134
ENSG00000100364	rs5766594	0.348552	-0.0722373
ENSG00000100364	rs6007518	0.348603	-0.0719249
ENSG00000100364	rs9626661	0.348712	-0.073278
ENSG00000100364	rs5766595	0.348565	-0.0715491
ENSG00000100364	rs6006957	0.33269	-0.0687759
ENSG00000100364	rs35657332	0.332676	-0.0687759
ENSG00000100364	rs5765233	0.329017	-0.0674887
ENSG00000100364	rs5765234	0.328247	-0.0674887
ENSG00000100364	rs5765235	0.3282	-0.0674887
ENSG00000100364	rs5766596	0.324826	-0.0672669
ENSG00000104613	rs36024754	0.269887	-0.0849291
ENSG00000106460	rs6460892	-0.340458	0.111595
ENSG00000106460	rs6943125	-0.345276	0.108595
ENSG00000106460	rs4721055	-0.345564	0.106097
ENSG00000106460	rs4719302	-0.356388	0.137522
ENSG00000106460	rs2160269	-0.356158	0.118579
ENSG00000106460	rs3807866	-0.313847	0.221073
ENSG00000106460	rs3807865	-0.313767	0.210697
ENSG00000106460	rs4721056	-0.351839	0.137102
ENSG00000106460	rs7781670	-0.316045	0.236393
ENSG00000106460	rs73678689	-0.450899	0.18407
ENSG00000106460	rs1019309	-0.316141	0.236908
ENSG00000106460	rs1019308	-0.358664	0.153973
ENSG00000106460	rs1019307	-0.316154	0.236313
ENSG00000106460	rs1019306	-0.358694	0.156288
ENSG00000106460	rs6460895	-0.306773	0.241159
ENSG00000106460	rs6460896	-0.306671	0.242401
ENSG00000106460	rs6460897	-0.306673	0.240705
ENSG00000106460	rs6460898	-0.306672	0.241159
ENSG00000106460	rs10644564	-0.301719	0.241159
ENSG00000106460	rs6460899	-0.308659	0.24119
ENSG00000106460	rs6460900	-0.308059	0.241159
ENSG00000106460	rs6974465	-0.359848	0.153523
ENSG00000106460	rs12699323	-0.308041	0.241159
ENSG00000106460	rs12699324	-0.308042	0.241159
ENSG00000106460	rs10234805	-0.308034	0.241159
ENSG00000106460	rs10278257	-0.308034	0.241159
ENSG00000106460	rs2043539	-0.308268	0.241159
ENSG00000106460	rs6460901	-0.311105	0.240982
ENSG00000106460	rs6460902	-0.311071	0.235431
ENSG00000106460	rs1020006	-0.311063	0.240982
ENSG00000106460	rs1020005	-0.359398	0.157216
ENSG00000106460	rs11971133	-0.311993	0.242568
ENSG00000106460	rs6947327	-0.360117	0.155065
ENSG00000106460	rs7785189	-0.312014	0.242568
ENSG00000106460	rs7785087	-0.312028	0.242568
ENSG00000106460	rs6460903	-0.359317	0.156723
ENSG00000106460	rs6415232	-0.36006	0.157576
ENSG00000106460	rs35982495	-0.311807	0.245546
ENSG00000106460	rs3823612	-0.312006	0.244137
ENSG00000106460	rs10950391	-0.311996	0.243983
ENSG00000106460	rs11509880	-0.27085	0.259499
ENSG00000106460	rs3800847	-0.311855	0.244578
ENSG00000106460	rs1435527	-0.311835	0.244578
ENSG00000106460	rs1435526	-0.359547	0.157371
ENSG00000106460	rs1435525	-0.311876	0.244578
ENSG00000106460	rs1435524	-0.311895	0.244578
ENSG00000106460	rs5882346	-0.311863	0.244578
ENSG00000106460	rs1435543	-0.35953	0.155065
ENSG00000106460	rs11974335	-0.311957	0.239744
ENSG00000106460	rs11974304	-0.311864	0.244578
ENSG00000106460	rs10950392	-0.311874	0.244578
ENSG00000106460	rs10950393	-0.311858	0.244578
ENSG00000106460	rs10950394	-0.31186	0.244578
ENSG00000106460	rs11509137	-0.311855	0.244578
ENSG00000106460	rs11509153	-0.311855	0.244578
ENSG00000106460	rs3800845	-0.35956	0.157371
ENSG00000106460	rs3800844	-0.359533	0.15618
ENSG00000106460	rs3800843	-0.311853	0.244578
ENSG00000106460	rs10950395	-0.311591	0.244578
ENSG00000106460	rs10950396	-0.311711	0.244578
ENSG00000106460	rs10950397	-0.310222	0.242778
ENSG00000106460	rs10950398	-0.311853	0.236943
ENSG00000106460	rs76854159	-0.3118	0.238995
ENSG00000106460	rs150465020	-0.31178	0.244578
ENSG00000106460	rs11438918	-0.359064	0.157371
ENSG00000106460	rs6948844	-0.311795	0.244578
ENSG00000106460	rs6966757	-0.311817	0.244578
ENSG00000106460	rs6966915	-0.309751	0.242778
ENSG00000106460	rs35642626	-0.311719	0.244578
ENSG00000106460	rs7804433	-0.311799	0.238995
ENSG00000106460	rs7804234	-0.311805	0.244578
ENSG00000106460	rs7804736	-0.310035	0.244154
ENSG00000106460	rs4721057	-0.311781	0.244988
ENSG00000106460	rs4721058	-0.312003	0.214104
ENSG00000106460	rs4721059	-0.310124	0.24312
ENSG00000106460	rs4721060	-0.310154	0.242984
ENSG00000106460	rs4721061	-0.310149	0.242984
ENSG00000106460	rs7792410	-0.310166	0.24312
ENSG00000106460	rs7809700	-0.310108	0.24077
ENSG00000106460	rs13229988	-0.31007	0.241675
ENSG00000106460	rs34046032	-0.310153	0.24312
ENSG00000106460	rs28549831	-0.309856	0.24312
ENSG00000106460	rs13230513	-0.310133	0.242709
ENSG00000106460	rs12667950	-0.308548	0.242778
ENSG00000106460	rs5011431	-0.310209	0.242778
ENSG00000106460	rs5011432	-0.313324	0.220371
ENSG00000106460	rs5011433	-0.359184	0.155178
ENSG00000106460	rs5011434	-0.310145	0.242778
ENSG00000106460	rs5011436	-0.311787	0.244578
ENSG00000106460	rs5011437	-0.310144	0.242778
ENSG00000106460	rs5011438	-0.310139	0.242778
ENSG00000106460	rs5011439	-0.310124	0.242309
ENSG00000106460	rs3173615	-0.310122	0.242778
ENSG00000106460	rs13237715	-0.310136	0.242778
ENSG00000106460	rs13237518	-0.310138	0.237561
ENSG00000106460	rs35562417	-0.310365	0.242006
ENSG00000106460	rs12699332	-0.310129	0.242778
ENSG00000106460	rs12699333	-0.310136	0.242778
ENSG00000106460	rs12668625	-0.310135	0.242778
ENSG00000106460	rs3815535	-0.310136	0.242309
ENSG00000106460	rs3214372	-0.309704	0.242309
ENSG00000106460	rs2302635	-0.31012	0.242309
ENSG00000106460	rs2302634	-0.310138	0.242309
ENSG00000106460	rs2302633	-0.310151	0.242309
ENSG00000106460	rs7808568	-0.310133	0.245413
ENSG00000106460	rs3800842	-0.357254	0.14832
ENSG00000106460	rs12669919	-0.30845	0.238569
ENSG00000106460	rs1042949	-0.308447	0.238569
ENSG00000106460	rs3800841	-0.308495	0.238569
ENSG00000106460	rs1054168	-0.30839	0.238569
ENSG00000106460	rs1054169	-0.30842	0.238569
ENSG00000106460	rs35337387	-0.310661	0.240319
ENSG00000106460	rs1468804	-0.310068	0.241529
ENSG00000106460	rs3079866	-0.310332	0.24211
ENSG00000106460	rs1468803	-0.310058	0.245335
ENSG00000106460	rs1060700	-0.310077	0.245335
ENSG00000106460	rs1468802	-0.310089	0.245335
ENSG00000106460	rs1468801	-0.310108	0.245335
ENSG00000106460	rs2356065	-0.308437	0.243465
ENSG00000106460	rs7797705	-0.308431	0.241086
ENSG00000106460	rs2098363	-0.357332	0.158321
ENSG00000106460	rs1548884	-0.309756	0.241845
ENSG00000106460	rs10281425	-0.308356	0.241845
ENSG00000106460	rs7805419	-0.309757	0.241875
ENSG00000106460	rs6460905	-0.309798	0.243961
ENSG00000106460	rs6460906	-0.309744	0.243961
ENSG00000106460	rs7791726	-0.309731	0.243961
ENSG00000106460	rs1990622	-0.309705	0.245343
ENSG00000106460	rs1990621	-0.309702	0.246013
ENSG00000106460	rs1990620	-0.303201	0.245343
ENSG00000106460	rs4721064	-0.277079	0.228699
ENSG00000106460	rs12671250	-0.353271	0.147815
ENSG00000106460	rs12699338	-0.303256	0.234241
ENSG00000106460	rs1548882	-0.312964	0.134002
ENSG00000106460	rs6945902	-0.339483	0.136368
ENSG00000110367	rs570424	-0.278975	0.0863167
ENSG00000110367	rs533022	-0.279634	0.0894417
ENSG00000110367	rs35579946	-0.291026	0.0888507
ENSG00000110367	rs563537	-0.291311	0.082762
ENSG00000110367	rs543692	-0.292712	0.0852351
ENSG00000110367	rs568688	-0.292731	0.0852351
ENSG00000110367	rs34475145	-0.292975	0.0852351
ENSG00000110367	rs2508571	-0.29476	0.0886229
ENSG00000110367	rs11217004	-0.308917	0.0885947
ENSG00000110367	rs567680	-0.329242	0.0891836
ENSG00000110367	rs566733	-0.329311	0.0937847
ENSG00000110367	rs632124	-0.336182	0.0924863
ENSG00000110367	rs607125	-0.343964	0.0883862
ENSG00000110367	rs488219	-0.343993	0.0926467
ENSG00000110367	rs137979862	-0.343974	0.0926467
ENSG00000110367	rs546393	-0.344918	0.0903932
ENSG00000110367	rs555639	-0.34509	0.0926467
ENSG00000110367	rs507890	-0.345515	0.0883862
ENSG00000110367	rs1784543	-0.345547	0.0883862
ENSG00000110367	rs581045	-0.345587	0.0919774
ENSG00000110367	rs614554	-0.345284	0.0926467
ENSG00000110367	rs60360194	-0.345948	0.0926467
ENSG00000110367	rs5795139	-0.353841	0.0950032
ENSG00000110367	rs555649	-0.345518	0.0926467
ENSG00000110367	rs570806	-0.338546	0.0945292
ENSG00000110367	rs515523	-0.345411	0.0883862
ENSG00000110367	rs2105782	-0.345445	0.0926467
ENSG00000110367	rs12796102	-0.350758	0.092015
ENSG00000110367	rs66825608	-0.350838	0.0895286
ENSG00000110367	rs1784300	-0.35154	0.0913421
ENSG00000110367	rs607472	-0.350318	0.0821484
ENSG00000110367	rs71044500	-0.353013	0.0922938
ENSG00000110367	rs625274	-0.359043	0.0953592
ENSG00000110367	rs4291686	-0.359156	0.093277
ENSG00000110367	rs556437	-0.35439	0.0885433
ENSG00000110367	rs622722	-0.358862	0.0815099
ENSG00000110367	rs7103067	-0.354952	0.0714778
ENSG00000110367	rs57719838	-0.355016	0.0714778
ENSG00000110367	rs7945578	-0.355339	0.0714778
ENSG00000110367	rs7945695	-0.355681	0.0714778
ENSG00000110367	rs7930705	-0.355722	0.0714778
ENSG00000110367	rs11217063	-0.354941	0.0714778
ENSG00000110367	rs11217065	-0.354967	0.0714778
ENSG00000110367	rs10790267	-0.355907	0.0785881
ENSG00000110367	rs11217067	-0.35584	0.0785881
ENSG00000110367	rs4936442	-0.355992	0.0785881
ENSG00000110367	rs10892300	-0.355526	0.0714778
ENSG00000110367	rs12790489	-0.355551	0.0714778
ENSG00000110367	rs11217070	-0.355678	0.0714778
ENSG00000110367	rs7929520	-0.355476	0.0714778
ENSG00000110367	rs4938571	-0.355769	0.0698588
ENSG00000110367	rs34561290	-0.355056	0.0698588
ENSG00000110367	rs11217072	-0.354977	0.0698588
ENSG00000110367	rs7483509	-0.358387	0.0723443
ENSG00000124783	rs9502589	0.450361	-0.0673211
ENSG00000124783	rs9505128	0.450372	-0.0675989
ENSG00000124783	rs7748736	0.452472	-0.0675989
ENSG00000124783	rs9502592	0.451324	-0.0675989
ENSG00000124783	rs9502593	0.433479	-0.0737395
ENSG00000124783	rs9328405	0.433076	-0.0681229
ENSG00000124783	rs9505131	0.449716	-0.0680886
ENSG00000124783	rs3778325	0.44973	-0.0681153
ENSG00000124783	rs3778326	0.449729	-0.0680886
ENSG00000124783	rs3778327	0.449731	-0.0680886
ENSG00000124783	rs3778331	0.449737	-0.069348
ENSG00000124783	rs4321870	0.453463	-0.0679973
ENSG00000126246	rs7254601	0.434557	-0.135674
ENSG00000126246	rs12459073	0.629093	-0.181008
ENSG00000126246	rs28633929	0.628993	-0.168121
ENSG00000126246	rs12104249	0.614812	-0.16778
ENSG00000126246	rs62109998	0.6115	-0.159659
ENSG00000126246	rs10413852	0.612612	-0.159659
ENSG00000126246	rs56189160	0.569346	-0.148374
ENSG00000126246	rs35209304	0.596946	-0.151057
ENSG00000126246	rs12976974	0.50028	-0.137533
ENSG00000126246	rs7249885	0.610489	-0.158486
ENSG00000126246	rs73048504	0.612895	-0.161264
ENSG00000126246	rs12461333	0.610525	-0.16026
ENSG00000126246	rs12461285	0.610619	-0.159789
ENSG00000126246	rs9304874	0.599616	-0.159501
ENSG00000126246	rs62109452	0.601502	-0.159501
ENSG00000126246	rs62109453	0.507551	-0.147886
ENSG00000126246	rs35729071	0.598821	-0.188207
ENSG00000126246	rs2234371	0.596827	-0.165512
ENSG00000126246	rs34827551	0.601255	-0.161865
ENSG00000126246	rs12463059	0.597775	-0.177126
ENSG00000126246	rs34031911	0.596732	-0.161865
ENSG00000126246	rs28373672	0.508367	-0.116561
ENSG00000126246	rs3848662	0.643973	-0.209495
ENSG00000126246	rs10402837	0.642625	-0.202075
ENSG00000126246	rs8106959	0.574126	-0.168325
ENSG00000126246	rs12459634	0.655968	-0.241201
ENSG00000126246	rs2871921	0.658093	-0.206835
ENSG00000126246	rs3848665	0.655485	-0.206835
ENSG00000126246	rs62109455	0.689654	-0.2361
ENSG00000126246	rs28656784	0.658907	-0.206835
ENSG00000126246	rs3761087	0.658581	-0.206835
ENSG00000126246	rs2293686	0.658715	-0.206835
ENSG00000126246	rs10402601	0.658563	-0.206835
ENSG00000126246	rs3746277	0.658552	-0.206835
ENSG00000126246	rs7260184	0.659038	-0.211533
ENSG00000126246	rs2239947	0.663302	-0.203678
ENSG00000126246	rs11549030	0.663419	-0.206835
ENSG00000126246	rs231237	0.295094	-0.114351
ENSG00000126246	rs10401156	0.683007	-0.206427
ENSG00000126246	rs113111184	0.674361	-0.206427
ENSG00000126246	rs11084829	0.588093	-0.183432
ENSG00000126246	rs62112162	0.697119	-0.206485
ENSG00000126246	rs3933421	0.599005	-0.18813
ENSG00000126246	rs11671985	0.598784	-0.186572
ENSG00000126246	rs2291067	0.607795	-0.185571
ENSG00000126246	rs62112163	0.607789	-0.18813
ENSG00000126246	rs2239949	0.376148	-0.121464
ENSG00000126246	rs61544275	0.622292	-0.17563
ENSG00000126246	rs59805670	0.622247	-0.17563
ENSG00000126246	rs35627066	0.622269	-0.17563
ENSG00000126246	rs56003270	0.62229	-0.17563
ENSG00000126246	rs11671256	0.622267	-0.175815
ENSG00000126246	rs3925318	0.586937	-0.182271
ENSG00000126246	rs78593489	0.585676	-0.184934
ENSG00000126246	rs11879518	0.313091	-0.120527
ENSG00000126246	rs2619200	0.313229	-0.122107
ENSG00000126246	rs1133745	0.621364	-0.173566
ENSG00000126246	rs9749422	0.424962	-0.107404
ENSG00000126246	rs11672640	0.593762	-0.181131
ENSG00000126870	rs62475638	0.309038	-0.195776
ENSG00000126870	rs7802678	0.326701	-0.222971
ENSG00000126870	rs2657386	0.34081	-0.229321
ENSG00000126870	rs2788470	0.341262	-0.227283
ENSG00000126870	rs2657384	0.341188	-0.228743
ENSG00000126870	rs842707	0.332578	-0.236325
ENSG00000126870	rs62475645	0.33307	-0.236325
ENSG00000126870	rs842693	0.332608	-0.233581
ENSG00000126870	rs712197	0.332519	-0.236325
ENSG00000126870	rs842695	0.332566	-0.228743
ENSG00000126870	rs712199	0.332524	-0.237124
ENSG00000126870	rs2308132	0.332507	-0.224115
ENSG00000126870	rs3833679	0.332502	-0.228743
ENSG00000126870	rs1188971	0.332753	-0.228743
ENSG00000126870	rs1188972	0.332409	-0.228743
ENSG00000126870	rs1188974	0.332449	-0.232504
ENSG00000126870	rs2657358	0.332592	-0.229582
ENSG00000126870	rs924910	0.333121	-0.237124
ENSG00000126870	rs2657357	0.331925	-0.237929
ENSG00000126870	rs2709858	0.331942	-0.232668
ENSG00000126870	rs842683	0.331796	-0.231063
ENSG00000126870	rs2657363	0.397378	-0.229585
ENSG00000126870	rs2657362	0.331403	-0.235127
ENSG00000126870	rs62476462	0.332355	-0.235127
ENSG00000126870	rs1188960	0.331453	-0.237124
ENSG00000126870	rs1188959	0.331415	-0.235127
ENSG00000126870	rs1188958	0.331028	-0.236325
ENSG00000126870	rs842704	0.334441	-0.238254
ENSG00000126870	rs842703	0.33138	-0.236237
ENSG00000126870	rs842702	0.331078	-0.237427
ENSG00000126870	rs842700	0.330011	-0.236237
ENSG00000126870	rs62476464	0.330093	-0.237427
ENSG00000126870	rs2709848	0.327251	-0.235792
ENSG00000126870	rs2036582	0.327212	-0.238757
ENSG00000126870	rs2709871	-0.329998	0.244242
ENSG00000126870	rs2730237	-0.326391	0.235792
ENSG00000126870	rs2527205	-0.326379	0.235792
ENSG00000126870	rs2527206	-0.329488	0.235356
ENSG00000126870	rs2730238	-0.324445	0.180097
ENSG00000126870	rs2527187	-0.323742	0.188366
ENSG00000126870	rs2244789	-0.286111	0.139738
ENSG00000126870	rs2730240	-0.323497	0.189779
ENSG00000126870	rs34181207	-0.322949	0.179586
ENSG00000126870	rs35962377	-0.323011	0.187781
ENSG00000126870	rs2527194	-0.323437	0.181213
ENSG00000126870	rs2527197	-0.323617	0.188719
ENSG00000126870	rs2527202	-0.299993	0.161947
ENSG00000126870	rs2730218	-0.302042	0.170783
ENSG00000126870	rs2730217	-0.323521	0.181213
ENSG00000126870	rs2730207	-0.323084	0.198874
ENSG00000132965	rs4073259	0.304212	-0.178032
ENSG00000132965	rs4075474	-0.306273	0.17685
ENSG00000132965	rs4769055	-0.307023	0.150961
ENSG00000132965	rs9579646	-0.307505	0.150236
ENSG00000132965	rs4293222	0.318616	-0.183428
ENSG00000132965	rs10507391	0.327132	-0.186373
ENSG00000133574	rs9691288	-0.304727	0.160113
ENSG00000133872	rs10097721	0.17834	-0.0846873
ENSG00000133872	rs10088714	0.19702	-0.0832373
ENSG00000133872	rs10954816	0.178345	-0.0860247
ENSG00000133872	rs1511168	0.196786	-0.0840724
ENSG00000133872	rs6468070	0.196532	-0.0853191
ENSG00000133872	rs4383929	0.210531	-0.1251
ENSG00000133872	rs11273222	0.198267	-0.0943291
ENSG00000133872	rs7015472	0.210516	-0.123649
ENSG00000133872	rs12542809	0.193012	-0.109652
ENSG00000133872	rs12546330	0.197157	-0.0947113
ENSG00000133872	rs12546409	0.197297	-0.0906794
ENSG00000133872	rs6993990	0.196654	-0.0905797
ENSG00000133872	rs6994294	0.196368	-0.089554
ENSG00000133872	rs7835570	0.215534	-0.129274
ENSG00000133872	rs7839722	0.215536	-0.129274
ENSG00000133872	rs11315287	0.200818	-0.102128
ENSG00000133872	rs78464205	0.200741	-0.0908112
ENSG00000133872	rs2136958	0.199065	-0.0934984
ENSG00000133872	rs71204252	0.193047	-0.0977869
ENSG00000133872	rs12056943	-0.204733	0.133885
ENSG00000133872	rs4733297	0.192991	-0.102844
ENSG00000133872	rs7846290	0.194066	-0.109437
ENSG00000133872	rs7833115	0.194064	-0.102573
ENSG00000133872	rs9656754	-0.215504	0.150754
ENSG00000133872	rs9656755	-0.21535	0.161538
ENSG00000133872	rs7825618	0.13569	-0.0704066
ENSG00000133872	rs6996142	-0.215932	0.161538
ENSG00000133872	rs10111827	0.200466	-0.102933
ENSG00000133872	rs3189926	-0.216365	0.150512
ENSG00000133872	rs1033091	0.200464	-0.104361
ENSG00000133872	rs2271367	0.200464	-0.104021
ENSG00000133872	rs7830891	0.191603	-0.108284
ENSG00000133872	rs77741267	-0.215917	0.161538
ENSG00000133872	rs16876419	-0.21595	0.161538
ENSG00000133872	rs11777119	0.200286	-0.102933
ENSG00000133872	rs76804732	-0.217383	0.161538
ENSG00000133872	rs984285	0.200507	-0.104021
ENSG00000133872	rs10090988	0.191654	-0.106395
ENSG00000133872	rs10106729	-0.216037	0.150512
ENSG00000133872	rs3824207	-0.21676	0.148764
ENSG00000133872	rs12547330	0.18904	-0.112088
ENSG00000133872	rs28535847	-0.216555	0.152139
ENSG00000133872	rs13272074	0.189026	-0.113127
ENSG00000133872	rs12156366	-0.216545	0.161538
ENSG00000133872	rs11785581	0.191796	-0.113127
ENSG00000133872	rs10954851	0.189026	-0.113127
ENSG00000133872	rs77823628	-0.216564	0.154089
ENSG00000133872	rs139883382	-0.217396	0.162139
ENSG00000133872	rs62499790	0.188885	-0.100646
ENSG00000133872	rs56969689	0.188828	-0.102113
ENSG00000133872	rs10564134	0.187926	-0.102922
ENSG00000133872	rs7845133	0.185133	-0.103485
ENSG00000133872	rs16876445	-0.229821	0.155264
ENSG00000133872	rs58362755	-0.223539	0.127817
ENSG00000133872	rs7821959	0.187992	-0.103485
ENSG00000133872	rs12334524	-0.231135	0.142605
ENSG00000133872	rs11557703	-0.229821	0.151835
ENSG00000133872	rs11412693	0.186529	-0.0990354
ENSG00000133872	rs75023853	-0.229565	0.142605
ENSG00000133872	rs7357468	0.188068	-0.103485
ENSG00000133872	rs112765278	-0.229945	0.145234
ENSG00000133872	rs112977449	-0.229842	0.142828
ENSG00000133872	rs11984896	0.188135	-0.103485
ENSG00000133872	rs16876487	-0.229977	0.142605
ENSG00000133872	rs13263107	0.188179	-0.104252
ENSG00000133872	rs16876489	-0.22929	0.141387
ENSG00000133872	rs16876492	-0.232367	0.141387
ENSG00000133872	rs16876504	-0.230499	0.140721
ENSG00000133872	rs10954872	0.187828	-0.0942175
ENSG00000133872	rs6995464	-0.230243	0.140714
ENSG00000133872	rs12547941	0.189238	-0.0942175
ENSG00000133872	rs1511167	-0.231646	0.140714
ENSG00000133872	rs6468131	0.189224	-0.0942175
ENSG00000133872	rs75451240	-0.231605	0.140721
ENSG00000133872	rs12681963	0.187206	-0.108615
ENSG00000133872	rs7846087	0.235209	-0.124703
ENSG00000133872	rs4733384	0.187168	-0.10684
ENSG00000133872	rs1355412	0.18724	-0.10055
ENSG00000133872	rs12675542	0.187484	-0.10684
ENSG00000136699	rs10203571	-0.357869	0.0799261
ENSG00000136699	rs58751204	-0.415313	0.0939764
ENSG00000136699	rs6708583	-0.392901	0.0630677
ENSG00000136699	rs11695278	-0.403239	0.0623441
ENSG00000136699	rs10928937	-0.416791	0.0734766
ENSG00000136699	rs17637780	-0.403505	0.0622252
ENSG00000136699	rs34066555	-0.403455	0.0622252
ENSG00000136699	rs7558713	-0.418188	0.0737413
ENSG00000136699	rs62156636	-0.408233	0.0647704
ENSG00000136699	rs12992029	-0.408123	0.0627941
ENSG00000136699	rs12997287	-0.40823	0.0627941
ENSG00000136699	rs62156638	-0.417517	0.0748774
ENSG00000136699	rs34394085	-0.412805	0.0636171
ENSG00000136699	rs35988057	-0.408165	0.0622252
ENSG00000136699	rs35182900	-0.408403	0.0622252
ENSG00000136699	rs10445703	-0.427126	0.07176
ENSG00000136699	rs34750135	-0.413415	0.0636171
ENSG00000136699	rs1882607	-0.414234	0.0709754
ENSG00000136699	rs11675018	-0.413141	0.063252
ENSG00000136699	rs12986737	-0.412676	0.0633346
ENSG00000136699	rs58763531	-0.391678	0.0884667
ENSG00000136699	rs73959961	-0.696509	0.120959
ENSG00000136699	rs6744726	-0.388576	0.0912934
ENSG00000136699	rs4663007	-0.3854	0.0910706
ENSG00000136699	rs6431119	-0.385409	0.0791797
ENSG00000136699	rs6431120	-0.385636	0.0913192
ENSG00000136699	rs6706801	-0.385474	0.0913192
ENSG00000136699	rs7560998	-0.397221	0.0937388
ENSG00000136699	rs1922634	-0.397209	0.0937388
ENSG00000136699	rs6707259	-0.397153	0.092203
ENSG00000136699	rs6736905	-0.397161	0.092203
ENSG00000136699	rs6737432	-0.397105	0.0799453
ENSG00000136699	rs10203330	-0.397207	0.092203
ENSG00000136699	rs1922631	-0.397231	0.092203
ENSG00000136699	rs12472739	-0.397297	0.0877808
ENSG00000136699	rs2141913	-0.397247	0.092203
ENSG00000136699	rs4550621	-0.397183	0.0877808
ENSG00000136699	rs4600595	-0.397179	0.0870024
ENSG00000136699	rs10803612	-0.399383	0.0767093
ENSG00000136699	rs6431122	-0.399254	0.0924317
ENSG00000136699	rs12692103	-0.399289	0.0924317
ENSG00000136699	rs62159362	-0.399305	0.0924317
ENSG00000136699	rs35343091	-0.405367	0.0895719
ENSG00000136699	rs4662673	-0.407338	0.0979825
ENSG00000136699	rs10928946	-0.373992	0.06556
ENSG00000136699	rs6431124	-0.438456	0.0911249
ENSG00000136699	rs9808290	-0.448699	0.0955221
ENSG00000136699	rs4347768	-0.377347	0.0651763
ENSG00000136699	rs4662674	-0.373538	0.0667065
ENSG00000136699	rs11674996	-0.378334	0.0666997
ENSG00000136699	rs6712111	-0.522548	0.117973
ENSG00000136699	rs6716238	-0.472539	0.100194
ENSG00000136699	rs4423554	-0.517753	0.114473
ENSG00000136699	rs4325704	-0.472377	0.0998831
ENSG00000136699	rs6741890	-0.517991	0.115404
ENSG00000136699	rs4362508	-0.496901	0.106688
ENSG00000136699	rs4493197	-0.494502	0.109841
ENSG00000136699	rs7370105	-0.48563	0.101598
ENSG00000136699	rs12621328	-0.485857	0.101924
ENSG00000136699	rs11687244	-0.529637	0.115452
ENSG00000136699	rs4502364	-0.529315	0.119466
ENSG00000136699	rs7595505	-0.546861	0.11192
ENSG00000136699	rs4290602	-0.53478	0.121785
ENSG00000136699	rs34741486	-0.538573	0.114184
ENSG00000136699	rs71343679	-0.538365	0.113065
ENSG00000136699	rs7579237	-0.538603	0.109582
ENSG00000136699	rs7595737	-0.53872	0.111441
ENSG00000136699	rs35322281	-0.538389	0.106582
ENSG00000136699	rs6760817	-0.53358	0.122706
ENSG00000136699	rs13024359	-0.533502	0.124447
ENSG00000136699	rs13020137	-0.538762	0.111441
ENSG00000136699	rs7425264	-0.533606	0.122706
ENSG00000136699	rs12993022	-0.538368	0.112007
ENSG00000136699	rs7425296	-0.533618	0.122543
ENSG00000136699	rs11901095	-0.532952	0.123396
ENSG00000136699	rs139816938	-0.533619	0.118844
ENSG00000136699	rs7575044	-0.532971	0.122706
ENSG00000136699	rs7588879	-0.53336	0.114688
ENSG00000136699	rs6746375	-0.533006	0.122543
ENSG00000136699	rs6728941	-0.48088	0.110788
ENSG00000136699	rs11691371	-0.53469	0.109172
ENSG00000136699	rs4381734	-0.526963	0.11967
ENSG00000136699	rs4482423	-0.53152	0.124112
ENSG00000136699	rs6736324	-0.528283	0.123144
ENSG00000136699	rs6714619	-0.530352	0.114729
ENSG00000136699	rs6744055	-0.529966	0.115963
ENSG00000136699	rs3889982	-0.535517	0.125939
ENSG00000136699	rs11675456	-0.531619	0.116433
ENSG00000136699	rs6423210	-0.534141	0.127434
ENSG00000136699	rs57908594	-0.51475	0.119904
ENSG00000136699	rs34823844	-0.513104	0.109541
ENSG00000136699	rs4547477	-0.535998	0.125939
ENSG00000136699	rs4410238	-0.514452	0.116996
ENSG00000136699	rs2078157	-0.514433	0.117371
ENSG00000136699	rs4233602	-0.514347	0.117087
ENSG00000136699	rs4663009	-0.514765	0.119904
ENSG00000136699	rs62157633	-0.514353	0.117087
ENSG00000136699	rs13426973	-0.514421	0.112822
ENSG00000136699	rs4555291	-0.514294	0.117087
ENSG00000136699	rs10180706	-0.538504	0.125939
ENSG00000136699	rs10165995	-0.538326	0.125939
ENSG00000136699	rs10165996	-0.538318	0.125939
ENSG00000136699	rs4575668	-0.514584	0.109541
ENSG00000136699	rs56013879	-0.538688	0.125939
ENSG00000136699	rs6431127	-0.515949	0.112862
ENSG00000136699	rs4663010	-0.516289	0.119904
ENSG00000136699	rs60804165	-0.514683	0.109541
ENSG00000136699	rs12621526	-0.51587	0.117087
ENSG00000136699	rs58764603	-0.516072	0.116996
ENSG00000136699	rs12621679	-0.536618	0.115095
ENSG00000136699	rs13018341	-0.533882	0.120652
ENSG00000136699	rs13018343	-0.533988	0.119656
ENSG00000136699	rs4528710	-0.539345	0.128339
ENSG00000136699	rs13017449	-0.516067	0.116996
ENSG00000136699	rs7557263	-0.539273	0.128339
ENSG00000136699	rs59883601	-0.516982	0.116996
ENSG00000136699	rs6736690	-0.516232	0.112862
ENSG00000136699	rs6723793	-0.516342	0.116996
ENSG00000136699	rs3762478	-0.538521	0.125685
ENSG00000136699	rs4417668	-0.538998	0.125939
ENSG00000136699	rs10084226	-0.53931	0.128339
ENSG00000136699	rs4663011	-0.516151	0.116678
ENSG00000136699	rs58407640	-0.541503	0.129665
ENSG00000136699	rs6431128	-0.539259	0.126753
ENSG00000136699	rs35770513	-0.515304	0.125536
ENSG00000136699	rs4663015	-0.538682	0.125939
ENSG00000136699	rs4663016	-0.520139	0.118438
ENSG00000136699	rs4663017	-0.520483	0.119904
ENSG00000136699	rs4663018	-0.538683	0.125939
ENSG00000136699	rs4663019	-0.538828	0.125939
ENSG00000136699	rs11688501	-0.524309	0.117087
ENSG00000136699	rs11688554	-0.538776	0.125939
ENSG00000136699	rs11688565	-0.5388	0.125939
ENSG00000136699	rs34985062	-0.538687	0.125939
ENSG00000136699	rs1044018	-0.538674	0.125939
ENSG00000136699	rs13003279	-0.533805	0.120652
ENSG00000136699	rs13022152	-0.533871	0.120652
ENSG00000136699	rs4662675	-0.533004	0.121985
ENSG00000136699	rs7604570	-0.515095	0.118438
ENSG00000136699	rs7595853	-0.533877	0.120652
ENSG00000136699	rs4444464	-0.513294	0.119705
ENSG00000136699	rs4643482	-0.538513	0.126651
ENSG00000136699	rs11693387	-0.534397	0.123682
ENSG00000136699	rs13000059	-0.533109	0.121985
ENSG00000136699	rs13026903	-0.544983	0.120652
ENSG00000136699	rs4663020	-0.54216	0.123341
ENSG00000136699	rs12996241	-0.544355	0.121195
ENSG00000136699	rs10183566	-0.538909	0.126507
ENSG00000136699	rs10198641	-0.549826	0.125393
ENSG00000136699	rs12474222	-0.545114	0.119269
ENSG00000136699	rs4233603	-0.533279	0.121195
ENSG00000136699	rs4233604	-0.531247	0.122457
ENSG00000136699	rs6750594	-0.531256	0.122457
ENSG00000136699	rs4366849	-0.538878	0.125393
ENSG00000136699	rs7589633	-0.544655	0.121195
ENSG00000136699	rs4405700	-0.551988	0.123123
ENSG00000136699	rs11674043	-0.545341	0.122405
ENSG00000136699	rs6748090	-0.577047	0.116728
ENSG00000136699	rs6718991	-0.539788	0.121375
ENSG00000136699	rs12475827	-0.544588	0.120858
ENSG00000136699	rs10165978	-0.552291	0.125393
ENSG00000136699	rs62155600	-0.542573	0.118689
ENSG00000136699	rs62155601	-0.542552	0.122457
ENSG00000136699	rs56247329	-0.548381	0.119577
ENSG00000136699	rs62155604	-0.54828	0.108564
ENSG00000136699	rs10928950	-0.545235	0.118821
ENSG00000136699	rs10928951	-0.544788	0.120607
ENSG00000136699	rs10928952	-0.54472	0.120607
ENSG00000136699	rs2060800	-0.552401	0.123123
ENSG00000136699	rs111708764	0.561421	-0.128413
ENSG00000136699	rs2599877	0.548641	-0.129665
ENSG00000136699	rs7557869	-0.54518	0.127056
ENSG00000136699	rs2167466	-0.556541	0.120671
ENSG00000136699	rs2122975	-0.566671	0.129822
ENSG00000136699	rs7419497	-0.56321	0.120671
ENSG00000136699	rs3816443	-0.547215	0.125469
ENSG00000136699	rs77190788	-0.544827	0.116841
ENSG00000136699	rs896460	-0.555035	0.129774
ENSG00000136699	rs3856373	-0.540591	0.125997
ENSG00000136699	rs112681102	-0.542009	0.121646
ENSG00000136699	rs4536603	-0.538318	0.129
ENSG00000136699	rs6746713	-0.548812	0.125364
ENSG00000136699	rs61375774	-0.544235	0.126001
ENSG00000136699	rs4662676	-0.541745	0.124661
ENSG00000136699	rs4662677	-0.549472	0.125364
ENSG00000136699	rs4663023	-0.538968	0.130036
ENSG00000136699	rs60221378	-0.544186	0.125026
ENSG00000136699	rs12478780	-0.559373	0.118694
ENSG00000136699	rs13382315	-0.551851	0.124477
ENSG00000136699	rs146611109	0.566951	-0.123641
ENSG00000136699	rs4493198	-0.5503	0.12516
ENSG00000136699	rs62165866	-0.549312	0.12516
ENSG00000136699	rs62165867	-0.554513	0.12842
ENSG00000136699	rs2122979	0.549988	-0.126572
ENSG00000136699	rs62165873	-0.551412	0.128756
ENSG00000136699	rs3990567	-0.552309	0.127741
ENSG00000136699	rs1839841	-0.544834	0.130637
ENSG00000136699	rs62163061	-0.807721	0.142723
ENSG00000136699	rs2060801	-0.544768	0.129838
ENSG00000136699	rs2438682	-0.545046	0.130637
ENSG00000136699	rs62163063	-0.552269	0.12611
ENSG00000136699	rs1869003	-0.552133	0.125571
ENSG00000136699	rs749026395	-0.695427	0.141296
ENSG00000136699	rs3872448	-0.541999	0.130967
ENSG00000136699	rs12614759	-0.548022	0.129992
ENSG00000136699	rs62163070	-0.542615	0.132061
ENSG00000136699	rs11689144	-0.546785	0.129475
ENSG00000136699	rs6717135	-0.552831	0.125256
ENSG00000136699	rs13417823	0.562702	-0.132557
ENSG00000136699	rs6731913	-0.545335	0.131365
ENSG00000136699	rs6731291	-0.546169	0.127968
ENSG00000136699	rs6721325	-0.548898	0.130388
ENSG00000136699	rs6760705	-0.548897	0.127697
ENSG00000136699	rs11687145	-0.545596	0.128047
ENSG00000136699	rs62163076	-0.554369	0.1267
ENSG00000136699	rs56031327	-0.555206	0.129161
ENSG00000136699	rs58027973	-0.55645	0.13002
ENSG00000136699	rs12622935	-0.568763	0.125069
ENSG00000136699	rs372575488	-0.622534	0.125437
ENSG00000136699	rs62163087	-0.571489	0.124089
ENSG00000136699	rs200671604	0.597046	-0.125233
ENSG00000136699	rs13410576	0.595685	-0.130051
ENSG00000136699	rs34322217	-0.895728	0.184478
ENSG00000136699	rs35999830	-0.895475	0.184425
ENSG00000136699	rs7591224	-0.893872	0.184478
ENSG00000136699	rs7594060	-0.893846	0.184478
ENSG00000136699	rs7580550	-0.894128	0.184478
ENSG00000136699	rs7580555	-0.893911	0.184478
ENSG00000136699	rs59653710	-0.895728	0.184566
ENSG00000136699	rs11673863	-0.894336	0.184566
ENSG00000136699	rs11692307	-0.885203	0.186412
ENSG00000136699	rs11685415	-0.892326	0.182344
ENSG00000136699	rs11674287	-0.885225	0.186412
ENSG00000136699	rs62163114	-0.892441	0.182344
ENSG00000136699	rs56036584	-0.892334	0.182344
ENSG00000136699	rs60354704	-0.892304	0.182344
ENSG00000136699	rs4474835	-0.89233	0.182344
ENSG00000136699	rs2122973	-0.893041	0.179592
ENSG00000136699	rs2897667	-0.892271	0.182344
ENSG00000136699	rs7600150	-0.883658	0.182648
ENSG00000136699	rs7575640	-0.885361	0.186412
ENSG00000136699	rs28751929	-0.560064	0.138357
ENSG00000136699	rs3177472	-0.885269	0.182464
ENSG00000136699	rs2599964	-0.911863	0.18524
ENSG00000136699	rs28743163	-0.910839	0.186838
ENSG00000136699	rs11679959	-0.902521	0.195104
ENSG00000136699	rs10177933	-0.906438	0.186573
ENSG00000136699	rs62163121	-0.906494	0.186573
ENSG00000136699	rs10169672	-0.90652	0.186573
ENSG00000136699	rs10202355	-0.880069	0.177533
ENSG00000136699	rs2292302	-0.903742	0.186387
ENSG00000136699	rs34080706	-0.905106	0.194476
ENSG00000136699	rs35105986	-0.91217	0.190025
ENSG00000136699	rs10928959	-0.910451	0.188766
ENSG00000136699	rs12991793	-0.904724	0.194204
ENSG00000136699	rs12992683	-0.904662	0.194204
ENSG00000136699	rs35909487	-0.92153	0.191785
ENSG00000136699	rs35796566	-0.926599	0.191785
ENSG00000136699	rs35398724	-0.920148	0.191645
ENSG00000136699	rs7594124	-0.917223	0.194429
ENSG00000136699	rs11691059	-0.92594	0.191785
ENSG00000136699	rs3192417	-0.925972	0.191785
ENSG00000136699	rs3192414	-0.926053	0.191785
ENSG00000136699	rs4511676	-0.925863	0.191253
ENSG00000136699	rs10928960	-0.924528	0.188489
ENSG00000136699	rs11679878	-0.925973	0.191785
ENSG00000136699	rs13024697	-0.917143	0.194429
ENSG00000136699	rs2290296	-0.92655	0.188257
ENSG00000136699	rs11684431	-0.925978	0.191785
ENSG00000136699	rs2084784	-0.925971	0.191785
ENSG00000136699	rs3990508	-0.916444	0.194429
ENSG00000136699	rs34463896	-0.925148	0.191785
ENSG00000136699	rs13411684	-0.924421	0.19143
ENSG00000136699	rs12620443	-0.925225	0.191785
ENSG00000136699	rs10198100	-0.923556	0.189465
ENSG00000136699	rs10909567	-0.917238	0.194429
ENSG00000136699	rs7600048	-0.926255	0.191785
ENSG00000136699	rs7576421	-0.92588	0.191785
ENSG00000136699	rs2897674	-0.917667	0.191339
ENSG00000136699	rs7563905	-0.917196	0.194429
ENSG00000136699	rs2290295	-0.917534	0.194227
ENSG00000136699	rs7601693	-0.924472	0.188685
ENSG00000136699	rs111636541	0.579073	-0.14038
ENSG00000136699	rs13429474	-0.92445	0.188489
ENSG00000136699	rs11682179	-0.924753	0.184737
ENSG00000136699	rs13031925	-0.925838	0.191785
ENSG00000136699	rs13001448	-0.917163	0.194429
ENSG00000136699	rs13005599	-0.917121	0.194429
ENSG00000136699	rs12614947	-0.918429	0.194896
ENSG00000136699	rs9751751	-0.932615	0.188703
ENSG00000136699	rs10928961	-0.92588	0.192271
ENSG00000136699	rs1968676	-0.925063	0.19143
ENSG00000136699	rs1817097	-0.917074	0.195057
ENSG00000136699	rs1968675	-0.916736	0.194429
ENSG00000136699	rs34409208	-0.845524	0.175894
ENSG00000136699	rs3748890	-0.845073	0.171881
ENSG00000136699	rs10198499	-0.84566	0.168928
ENSG00000136699	rs10200780	-0.838996	0.170921
ENSG00000136699	rs115346716	0.529341	-0.154577
ENSG00000136699	rs13031361	-0.837839	0.177476
ENSG00000136699	rs13029827	-0.843958	0.169521
ENSG00000136699	rs10211408	-0.845163	0.171881
ENSG00000136699	rs3856376	-0.83772	0.177476
ENSG00000136699	rs3856377	-0.845056	0.175894
ENSG00000136699	rs1975671	-0.837848	0.177476
ENSG00000136699	rs12612244	-0.843913	0.168707
ENSG00000136699	rs6705558	-0.843956	0.168707
ENSG00000136699	rs34156056	-0.837855	0.177476
ENSG00000136699	rs1811500	-0.84503	0.175527
ENSG00000136699	rs10200523	-0.845051	0.172055
ENSG00000136699	rs60154251	-0.845108	0.175894
ENSG00000136699	rs3828172	-0.838582	0.173582
ENSG00000136699	rs1809107	-0.843782	0.164131
ENSG00000136699	rs56151061	-0.843764	0.164131
ENSG00000136699	rs7419565	-0.843701	0.164131
ENSG00000136699	rs2621999	-0.838982	0.170301
ENSG00000136699	rs11895595	-0.845651	0.167911
ENSG00000136699	rs13012976	-0.843728	0.165181
ENSG00000136699	rs13013219	-0.836628	0.173582
ENSG00000136699	rs4663031	-0.839996	0.162758
ENSG00000136699	rs58282849	-0.794726	0.165279
ENSG00000136699	rs59455164	-0.794837	0.165279
ENSG00000136699	rs13404553	-0.800691	0.158431
ENSG00000136699	rs34110309	-0.796053	0.165039
ENSG00000136699	rs9287554	-0.800673	0.158431
ENSG00000136699	rs6751766	-0.794627	0.165279
ENSG00000136699	rs6741963	-0.799948	0.157892
ENSG00000136699	rs6739050	-0.799675	0.157892
ENSG00000136699	rs6742313	-0.794656	0.165279
ENSG00000136699	rs2599925	0.578865	-0.136835
ENSG00000136699	rs3929204	-0.800263	0.164425
ENSG00000136699	rs55716107	-0.794303	0.167646
ENSG00000136699	rs55956250	-0.794312	0.167646
ENSG00000136699	rs11683913	-0.705321	0.153858
ENSG00000136699	rs6739479	-0.712664	0.14822
ENSG00000136699	rs6710310	-0.709952	0.147619
ENSG00000136699	rs6761441	-0.710663	0.147619
ENSG00000136699	rs13393836	-0.709389	0.147619
ENSG00000136699	rs7606150	-0.71183	0.151726
ENSG00000136699	rs60214101	-0.683451	0.1276
ENSG00000136699	rs6431139	-0.710883	0.151726
ENSG00000136699	rs6431140	-0.710882	0.151726
ENSG00000136699	rs2448678	-0.70925	0.147619
ENSG00000136699	rs34613594	-0.712858	0.146684
ENSG00000136699	rs62165121	-0.702912	0.153858
ENSG00000136699	rs11694082	-0.709282	0.147619
ENSG00000136699	rs35518189	-0.710976	0.151726
ENSG00000136699	rs11695567	-0.709281	0.147619
ENSG00000136699	rs6718800	-0.713483	0.14822
ENSG00000136699	rs6758312	-0.713175	0.14853
ENSG00000136699	rs11678154	-0.712675	0.147556
ENSG00000136699	rs12992461	-0.669548	0.129161
ENSG00000136699	rs7588714	-0.711393	0.150074
ENSG00000136699	rs6431142	-0.702217	0.151185
ENSG00000136699	rs6712186	-0.705703	0.151185
ENSG00000136699	rs35060271	0.510671	-0.105907
ENSG00000136699	rs4268959	-0.70317	0.15036
ENSG00000136699	rs10909568	0.709302	-0.148062
ENSG00000136699	rs12995651	-0.560106	0.0962474
ENSG00000136699	rs57998468	0.709117	-0.148544
ENSG00000136699	rs58030919	0.455387	-0.106521
ENSG00000136699	rs7370954	0.519113	-0.101574
ENSG00000136699	rs12993735	0.705143	-0.148512
ENSG00000136699	rs71343701	0.709818	-0.148749
ENSG00000136699	rs11688099	-0.680772	0.127849
ENSG00000136699	rs7369806	0.709292	-0.148465
ENSG00000136699	rs3038662	0.70572	-0.149136
ENSG00000136699	rs7561244	0.70636	-0.150641
ENSG00000136699	rs34214545	-0.698841	0.155328
ENSG00000136699	rs7592715	-0.708391	0.151389
ENSG00000136699	rs6431145	-0.70383	0.1474
ENSG00000136699	rs35778681	-0.699821	0.155328
ENSG00000136699	rs35763561	-0.710157	0.146594
ENSG00000136699	rs3862276	-0.708421	0.151027
ENSG00000136699	rs6431146	-0.70847	0.150548
ENSG00000136699	rs28635209	-0.708136	0.151071
ENSG00000136699	rs11674689	-0.687477	0.155083
ENSG00000136699	rs10201769	-0.702568	0.146816
ENSG00000136699	rs11679332	-0.692757	0.151977
ENSG00000136699	rs17639221	-0.696262	0.151472
ENSG00000136699	rs35522296	-0.676933	0.146373
ENSG00000136699	rs938869	-0.663512	0.151217
ENSG00000136699	rs13016990	-0.612328	0.140239
ENSG00000136699	rs12991464	-0.620176	0.13836
ENSG00000136699	rs7593162	-0.596707	0.1421
ENSG00000136699	rs1969320	-0.610877	0.139457
ENSG00000136699	rs10181104	-0.617776	0.144434
ENSG00000136699	rs10928962	-0.601665	0.142909
ENSG00000136699	rs12994843	-0.601831	0.142909
ENSG00000136699	rs12995985	-0.601751	0.142909
ENSG00000136699	rs55912710	-0.606035	0.142909
ENSG00000136699	rs13398687	0.490413	-0.0921308
ENSG00000136699	rs6744518	-0.609639	0.142726
ENSG00000136699	rs7577315	-0.605952	0.145573
ENSG00000136699	rs12990468	-0.607994	0.142103
[truncated: 1,529 more rows]

## Sheet: Table S10
Tab S10 Significantly enriched Gene Ontology terms (q < 0.05) for eGenes.
[truncated: 375 more rows]

[truncated: 2 more sheets: Table S11, Table S12]
